# Supplementary material for: MLL5 improves ATRA driven differentiation and promotes xenotransplant engraftment in acute promyelocytic leukemia model
Source: Cell Death Dis. 2021 Apr 6;12(4):371. doi: 10.1038/s41419-021-03604-z (PMC8024355; doi:10.1038/s41419-021-03604-z)
Supplement: Supplementary file 7 — Supplemental table 3 [file 41419_2021_3604_MOESM7_ESM.xlsx]

## Sheet: APL1_DMSO_H3K4me3>40
#	GREAT	version
AAAS	unnamed	(-4304),
AACS	unnamed	(-157),
AAED1	unnamed	(-258),
AAGAB	unnamed	(-246),
AAK1	unnamed	(-4897),
AAMDC	unnamed	(-997),
AAMP	unnamed	(-559),
AANAT	unnamed	(-420)
AAR2	unnamed	(+248)
AARS	unnamed	(+430)
AARS2	unnamed	(+225)
AARSD1	unnamed	(-286),
AASDH	unnamed	(+38)
AASDHPPT	unnamed	(-448),
AATF	unnamed	(-282),
ABCA1	unnamed	(+770)
ABCA2	unnamed	(-4533),
ABCA3	unnamed	(+524)
ABCA5	unnamed	(-436),
ABCA7	unnamed	(+374)
ABCB10	unnamed	(-624),
ABCB7	unnamed	(+311)
ABCB8	unnamed	(-376),
ABCB9	unnamed	(+793)
ABCC1	unnamed	(-242),
ABCC10	unnamed	(+419)
ABCC4	unnamed	(-297),
ABCC5	unnamed	(+178)
ABCD1	unnamed	(-700)
ABCD3	unnamed	(-487),
ABCD4	unnamed	(+413)
ABCE1	unnamed	(+59),
ABCF1	unnamed	(-309),
ABCF2	unnamed	(-479),
ABCF3	unnamed	(+408)
ABCG1	unnamed	(+126),
ABHD1	unnamed	(-183)
ABHD10	unnamed	(+275)
ABHD11	unnamed	(-256),
ABHD12	unnamed	(+678)
ABHD13	unnamed	(-2652),
ABHD14A	unnamed	(-1259),
ABHD14A-ACY1	unnamed	(-4075),
ABHD14B	unnamed	(+275)
ABHD15	unnamed	(-1835),
ABHD16A	unnamed	(+496)
ABHD17A	unnamed	(+412)
ABHD17B	unnamed	(-845),
ABHD17C	unnamed	(-470),
ABHD18	unnamed	(-493),
ABHD2	unnamed	(+621),
ABHD3	unnamed	(-258),
ABHD4	unnamed	(+181)
ABHD5	unnamed	(-239),
ABHD6	unnamed	(+438)
ABHD8	unnamed	(-2669),
ABI1	unnamed	(+395)
ABI2	unnamed	(+300)
ABL1	unnamed	(-678)
ABL2	unnamed	(-370),
ABLIM2	unnamed	(+66)
ABRAXAS1	unnamed	(+352)
ABRAXAS2	unnamed	(+362)
ABT1	unnamed	(-244),
ABTB1	unnamed	(-381),
ABTB2	unnamed	(-1175),
ACAA1	unnamed	(-1600),
ACAA2	unnamed	(-269),
ACACA	unnamed	(-708),
ACAD10	unnamed	(-461),
ACAD11	unnamed	(+462)
ACAD8	unnamed	(-656),
ACAD9	unnamed	(-404),
ACADM	unnamed	(+385)
ACADS	unnamed	(+252)
ACADSB	unnamed	(-546),
ACADVL	unnamed	(-2456)
ACAP1	unnamed	(+351),
ACAP2	unnamed	(+545)
ACAP3	unnamed	(-934),
ACAT1	unnamed	(+262)
ACBD3	unnamed	(+229)
ACBD4	unnamed	(-323),
ACBD5	unnamed	(-2088),
ACBD6	unnamed	(-391),
ACBD7	unnamed	(+120)
ACCS	unnamed	(+328)
ACD	unnamed	(+538)
ACE	unnamed	(-71)
ACER2	unnamed	(-432),
ACER3	unnamed	(+315)
ACIN1	unnamed	(-335),
ACKR2	unnamed	(-4703)
ACLY	unnamed	(+422)
ACO1	unnamed	(+112)
ACO2	unnamed	(-655),
ACOT13	unnamed	(-497),
ACOT2	unnamed	(+520)
ACOT4	unnamed	(+390)
ACOT6	unnamed	(-4052)
ACOT8	unnamed	(-378),
ACOT9	unnamed	(+253)
ACOX1	unnamed	(-571),
ACOX3	unnamed	(-202)
ACP1	unnamed	(-581),
ACP2	unnamed	(-35)
ACP6	unnamed	(+260)
ACSF2	unnamed	(+100)
ACSF3	unnamed	(-189),
ACSL1	unnamed	(+467)
ACSL3	unnamed	(+493)
ACSL5	unnamed	(+202)
ACSS1	unnamed	(+135)
ACSS2	unnamed	(-462),
ACTB	unnamed	(-982),
ACTG1	unnamed	(-2522),
ACTL6A	unnamed	(-288),
ACTN1	unnamed	(-856),
ACTN2	unnamed	(+185)
ACTN3	unnamed	(-628),
ACTN4	unnamed	(+430),
ACTR10	unnamed	(-410),
ACTR1A	unnamed	(-1727),
ACTR1B	unnamed	(-403),
ACTR2	unnamed	(-461),
ACTR3	unnamed	(-643),
ACTR3B	unnamed	(+390)
ACTR5	unnamed	(+186)
ACTR6	unnamed	(+295)
ACTR8	unnamed	(+312)
ACTRT3	unnamed	(-3371),
ACVR1	unnamed	(-1129)
ACVR1B	unnamed	(-359),
ACVR2A	unnamed	(+101)
ACY1	unnamed	(-144)
ACY3	unnamed	(-175),
ACYP1	unnamed	(+227)
ACYP2	unnamed	(-669),
ADA	unnamed	(-544),
ADAD2	unnamed	(-4339)
ADAL	unnamed	(-4674)
ADAM10	unnamed	(-241),
ADAM15	unnamed	(-380),
ADAM17	unnamed	(-749),
ADAM22	unnamed	(+133)
ADAM9	unnamed	(-724),
ADAMTS1	unnamed	(+829)
ADAMTS13	unnamed	(-4165),
ADAMTS15	unnamed	(-401),
ADAMTS17	unnamed	(+215),
ADAMTS4	unnamed	(-3607)
ADAMTS6	unnamed	(-1108),
ADAMTS7	unnamed	(+146)
ADAMTSL4	unnamed	(-228)
ADAP2	unnamed	(+285)
ADAR	unnamed	(-377),
ADAT1	unnamed	(+252)
ADAT2	unnamed	(-474),
ADAT3	unnamed	(+129)
ADCK1	unnamed	(+179)
ADCK2	unnamed	(+63)
ADCK5	unnamed	(+337)
ADCY1	unnamed	(+369)
ADCY4	unnamed	(-4690)
ADCY7	unnamed	(+228)
ADCY9	unnamed	(+464)
ADD1	unnamed	(-342),
ADD3	unnamed	(-276),
ADGB	unnamed	(+161)
ADGRA2	unnamed	(-97)
ADGRA3	unnamed	(-79),
ADGRB3	unnamed	(+8)
ADGRE5	unnamed	(+487)
ADGRL1	unnamed	(-894)
ADGRL2	unnamed	(+92)
ADGRL3	unnamed	(-791),
ADH5	unnamed	(-392),
ADHFE1	unnamed	(-3827),
ADI1	unnamed	(-66),
ADIPOR1	unnamed	(-195),
ADIPOR2	unnamed	(-340),
ADK	unnamed	(-657),
ADM	unnamed	(-1871),
ADM2	unnamed	(-13),
ADNP	unnamed	(-217),
ADNP2	unnamed	(+879)
ADO	unnamed	(+213)
ADORA2B	unnamed	(+166)
ADPGK	unnamed	(+35),
ADPRH	unnamed	(+479)
ADPRHL2	unnamed	(-4694),
ADPRM	unnamed	(+46)
ADRA2A	unnamed	(-652),
ADRB2	unnamed	(+913)
ADRM1	unnamed	(+469)
ADSL	unnamed	(+8)
ADSS	unnamed	(+748)
AEBP2	unnamed	(+546)
AEN	unnamed	(+391),
AES	unnamed	(+273)
AFAP1L1	unnamed	(+169)
AFF1	unnamed	(-498),
AFF2	unnamed	(+977)
AFF3	unnamed	(+867),
AFF4	unnamed	(-256),
AFG1L	unnamed	(+329)
AFG3L2	unnamed	(-553),
AFMID	unnamed	(-422)
AFTPH	unnamed	(-1132),
AGA	unnamed	(-253),
AGAP2	unnamed	(-3771)
AGAP3	unnamed	(-3354),
AGBL2	unnamed	(+233)
AGBL3	unnamed	(+203)
AGBL5	unnamed	(-1321),
AGFG1	unnamed	(+551)
AGFG2	unnamed	(+174)
AGGF1	unnamed	(+418)
AGK	unnamed	(+377)
AGL	unnamed	(-117)
AGMAT	unnamed	(+304)
AGO1	unnamed	(+385)
AGO2	unnamed	(-415),
AGO3	unnamed	(-268),
AGO4	unnamed	(-264),
AGPAT1	unnamed	(-1609)
AGPAT2	unnamed	(+724)
AGPAT4	unnamed	(+114)
AGPAT5	unnamed	(-205),
AGPS	unnamed	(+212)
AGRN	unnamed	(+140)
AGTPBP1	unnamed	(-348),
AGTRAP	unnamed	(+219)
AHCTF1	unnamed	(-982),
AHCY	unnamed	(+357)
AHCYL1	unnamed	(+475)
AHCYL2	unnamed	(+371)
AHDC1	unnamed	(-347),
AHI1	unnamed	(-145)
AHNAK	unnamed	(-288),
AHR	unnamed	(+544)
AHSA1	unnamed	(-697),
AHSA2	unnamed	(-586),
AIDA	unnamed	(-1350),
AIF1L	unnamed	(+203)
AIG1	unnamed	(-331),
AIMP1	unnamed	(-570),
AIMP2	unnamed	(-396),
AIP	unnamed	(-187)
AJUBA	unnamed	(-20)
AK2	unnamed	(+462)
AK3	unnamed	(+82)
AK4	unnamed	(+409)
AK5	unnamed	(+85)
AK6	unnamed	(-1032),
AK7	unnamed	(-600),
AK8	unnamed	(+388)
AK9	unnamed	(-247),
AKAP1	unnamed	(-925),
AKAP10	unnamed	(-187),
AKAP11	unnamed	(-552),
AKAP13	unnamed	(-508),
AKAP17A	unnamed	(+183),
AKAP3	unnamed	(-109)
AKAP5	unnamed	(+72)
AKAP8	unnamed	(-463),
AKAP8L	unnamed	(+429)
AKAP9	unnamed	(+13)
AKIP1	unnamed	(-480),
AKIRIN1	unnamed	(-298),
AKIRIN2	unnamed	(-441),
AKNA	unnamed	(-3855)
AKR1A1	unnamed	(+626)
AKR1C3	unnamed	(+772)
AKR1E2	unnamed	(+208)
AKR7A2	unnamed	(-387),
AKT1	unnamed	(-1884),
AKT1S1	unnamed	(-184),
AKT2	unnamed	(+458)
AKTIP	unnamed	(-537),
ALAD	unnamed	(+275)
ALAS1	unnamed	(+435)
ALCAM	unnamed	(-506),
ALDH16A1	unnamed	(-1627),
ALDH18A1	unnamed	(+138)
ALDH1A2	unnamed	(+155)
ALDH1B1	unnamed	(+264)
ALDH1L2	unnamed	(+401),
ALDH2	unnamed	(+92)
ALDH3A2	unnamed	(-8)
ALDH3B1	unnamed	(+99),
ALDH4A1	unnamed	(-339),
ALDH5A1	unnamed	(+38),
ALDH6A1	unnamed	(-777),
ALDH9A1	unnamed	(+72),
ALDOA	unnamed	(+215)
ALG1	unnamed	(+259)
ALG10	unnamed	(+407),
ALG10B	unnamed	(+410)
ALG11	unnamed	(-675),
ALG12	unnamed	(-358),
ALG14	unnamed	(-57)
ALG2	unnamed	(-631),
ALG3	unnamed	(-1010),
ALG5	unnamed	(-1725),
ALG6	unnamed	(-240),
ALG8	unnamed	(-223),
ALG9	unnamed	(+339)
ALKBH1	unnamed	(+22)
ALKBH2	unnamed	(-4963),
ALKBH3	unnamed	(+215)
ALKBH4	unnamed	(-342),
ALKBH5	unnamed	(-1103),
ALKBH6	unnamed	(-408),
ALKBH7	unnamed	(-9),
ALKBH8	unnamed	(+172)
ALMS1	unnamed	(+556)
ALOX5	unnamed	(-639),
ALOXE3	unnamed	(-3045),
ALS2	unnamed	(+101)
ALS2CL	unnamed	(+239)
ALYREF	unnamed	(-421),
AMACR	unnamed	(-529),
AMBRA1	unnamed	(+314)
AMD1	unnamed	(-440),
AMDHD1	unnamed	(-282)
AMDHD2	unnamed	(+118),
AMER1	unnamed	(+111),
AMFR	unnamed	(-208),
AMIGO1	unnamed	(-252),
AMIGO2	unnamed	(-220),
AMIGO3	unnamed	(-4668),
AMMECR1	unnamed	(+535)
AMOTL1	unnamed	(+454)
AMPD2	unnamed	(-775),
AMPD3	unnamed	(+203)
AMZ2	unnamed	(+80),
ANAPC1	unnamed	(+531)
ANAPC10	unnamed	(-100),
ANAPC11	unnamed	(-631),
ANAPC13	unnamed	(-553),
ANAPC16	unnamed	(-45)
ANAPC2	unnamed	(-554),
ANAPC4	unnamed	(-405),
ANAPC5	unnamed	(+421)
ANAPC7	unnamed	(+420)
ANG	unnamed	(-1287),
ANGEL1	unnamed	(+412)
ANGEL2	unnamed	(+156),
ANGPT1	unnamed	(+668)
ANGPTL6	unnamed	(-3855)
ANKAR	unnamed	(-1070)
ANKFY1	unnamed	(-354),
ANKH	unnamed	(-661),
ANKHD1	unnamed	(-820),
ANKHD1-EIF4EBP3	unnamed	(-914),
ANKIB1	unnamed	(-201)
ANKLE2	unnamed	(-842),
ANKMY1	unnamed	(-2894),
ANKMY2	unnamed	(-931),
ANKRA2	unnamed	(-301),
ANKRD10	unnamed	(-682),
ANKRD11	unnamed	(-676),
ANKRD12	unnamed	(-544),
ANKRD13A	unnamed	(-4524),
ANKRD13B	unnamed	(-4436),
ANKRD13C	unnamed	(+183)
ANKRD17	unnamed	(-619),
ANKRD26	unnamed	(+87)
ANKRD27	unnamed	(-765),
ANKRD28	unnamed	(-279),
ANKRD36B	unnamed	(-699),
ANKRD36C	unnamed	(-905),
ANKRD37	unnamed	(-304),
ANKRD39	unnamed	(-306),
ANKRD40	unnamed	(-276),
ANKRD44	unnamed	(-484),
ANKRD46	unnamed	(+303)
ANKRD49	unnamed	(-54),
ANKRD50	unnamed	(-514),
ANKRD52	unnamed	(-185),
ANKRD53	unnamed	(-1230),
ANKRD54	unnamed	(-4796),
ANKRD9	unnamed	(-404)
ANKS1A	unnamed	(-1279),
ANKS3	unnamed	(-311)
ANKS6	unnamed	(-228)
ANKZF1	unnamed	(-393),
ANLN	unnamed	(+498)
ANO10	unnamed	(+341)
ANO6	unnamed	(+15)
ANO8	unnamed	(-2954),
ANP32A	unnamed	(-1052),
ANP32B	unnamed	(-404),
ANP32E	unnamed	(-346),
ANPEP	unnamed	(-155),
ANTXR1	unnamed	(+143)
ANTXR2	unnamed	(+140)
ANTXRL	unnamed	(-3985),
ANXA1	unnamed	(-4201)
ANXA11	unnamed	(+381)
ANXA2	unnamed	(-702),
ANXA3	unnamed	(+389)
ANXA4	unnamed	0
ANXA5	unnamed	(-289),
ANXA6	unnamed	(-114),
ANXA7	unnamed	(-252),
AOAH	unnamed	(+298)
AP1AR	unnamed	(-477),
AP1B1	unnamed	(+269)
AP1G1	unnamed	(-219),
AP1G2	unnamed	(+536)
AP1M1	unnamed	(+291)
AP1S1	unnamed	(+308)
AP1S2	unnamed	(+377)
AP1S3	unnamed	(+89)
AP2A1	unnamed	(+172)
AP2A2	unnamed	(+246),
AP2B1	unnamed	(+148)
AP2M1	unnamed	(+317)
AP2S1	unnamed	(-290),
AP3B1	unnamed	(-505),
AP3B2	unnamed	(-92),
AP3D1	unnamed	(+455)
AP3M1	unnamed	(-519),
AP3M2	unnamed	(-442),
AP3S1	unnamed	(-277),
AP3S2	unnamed	(+312)
AP4B1	unnamed	(-637),
AP4E1	unnamed	(-272)
AP4M1	unnamed	(-774),
AP4S1	unnamed	(+115)
AP5B1	unnamed	(+551)
AP5M1	unnamed	(-409),
AP5S1	unnamed	(-121),
AP5Z1	unnamed	(-393),
APAF1	unnamed	(-704),
APBA1	unnamed	(-488),
APBA3	unnamed	(-1093),
APBB1	unnamed	(-253)
APBB1IP	unnamed	(+735)
APBB2	unnamed	(-2055),
APBB3	unnamed	(-771),
APC	unnamed	(-23)
APCDD1	unnamed	(+437)
APEH	unnamed	(+554)
APEX1	unnamed	(-582),
APEX2	unnamed	(+213)
APH1A	unnamed	(-328),
APH1B	unnamed	(-319),
API5	unnamed	(+362)
APIP	unnamed	(-359),
APLF	unnamed	(-568),
APLP2	unnamed	(-484),
APMAP	unnamed	(-28),
APOA2	unnamed	(-4016),
APOBEC3B	unnamed	(-308)
APOBEC3C	unnamed	(+478)
APOBEC3F	unnamed	(+493)
APOBR	unnamed	(-3030),
APOL2	unnamed	(+664)
APOL6	unnamed	(+105)
APOLD1	unnamed	(-2026),
APOM	unnamed	(-3499),
APOO	unnamed	(+158)
APOPT1	unnamed	(-181)
APP	unnamed	(-407),
APPBP2	unnamed	(+216)
APPL1	unnamed	(-247),
APPL2	unnamed	(-298),
APRT	unnamed	(-329),
APTX	unnamed	(-283),
AQP11	unnamed	(+21)
AQP3	unnamed	(+213)
AQR	unnamed	(-225),
ARAP1	unnamed	(+234)
ARAP2	unnamed	(+155)
ARAP3	unnamed	(+79)
ARCN1	unnamed	(-310),
AREG	unnamed	(+77)
AREL1	unnamed	(+72)
ARF1	unnamed	(-850),
ARF3	unnamed	(+298)
ARF4	unnamed	(-567),
ARF5	unnamed	(-2992),
ARF6	unnamed	(-396)
ARFGAP1	unnamed	(-544),
ARFGAP2	unnamed	(-220),
ARFGAP3	unnamed	(+283),
ARFGEF1	unnamed	(-635),
ARFGEF2	unnamed	(-459),
ARFIP1	unnamed	(-129)
ARFIP2	unnamed	(-318),
ARFRP1	unnamed	(-314),
ARG2	unnamed	(+71)
ARGLU1	unnamed	(+465),
ARHGAP1	unnamed	(-653),
ARHGAP10	unnamed	(+286),
ARHGAP11A	unnamed	(-1561),
ARHGAP11B	unnamed	(-607),
ARHGAP12	unnamed	(+61)
ARHGAP15	unnamed	(+373),
ARHGAP17	unnamed	(+51)
ARHGAP18	unnamed	(+261)
ARHGAP19	unnamed	(+310)
ARHGAP20	unnamed	(+501),
ARHGAP21	unnamed	(-1277),
ARHGAP23	unnamed	(-275),
ARHGAP25	unnamed	(+715)
ARHGAP26	unnamed	(-409),
ARHGAP27	unnamed	(-2038),
ARHGAP30	unnamed	(+632)
ARHGAP31	unnamed	(+160)
ARHGAP33	unnamed	(+36),
ARHGAP4	unnamed	(-1901),
ARHGAP5	unnamed	(-822),
ARHGAP9	unnamed	(+486)
ARHGDIA	unnamed	(-369),
ARHGDIB	unnamed	(+191),
ARHGEF1	unnamed	(-823),
ARHGEF11	unnamed	(-575),
ARHGEF17	unnamed	(-183),
ARHGEF19	unnamed	(-4652),
ARHGEF2	unnamed	(+540)
ARHGEF26	unnamed	(+529),
ARHGEF28	unnamed	(-290),
ARHGEF3	unnamed	(+343)
ARHGEF39	unnamed	(-151),
ARHGEF40	unnamed	(-257),
ARHGEF7	unnamed	(-445)
ARHGEF9	unnamed	(+56)
ARID1A	unnamed	(-2599),
ARID1B	unnamed	(-461),
ARID2	unnamed	(-3554),
ARID3A	unnamed	(-718),
ARID3B	unnamed	(-485),
ARID4A	unnamed	(-665),
ARID4B	unnamed	(-1731),
ARID5A	unnamed	(+243),
ARID5B	unnamed	(-234),
ARIH1	unnamed	(-353),
ARIH2	unnamed	(-648),
ARIH2OS	unnamed	(-399),
ARL1	unnamed	(-484),
ARL10	unnamed	(-4051),
ARL11	unnamed	(+542)
ARL13B	unnamed	(+265)
ARL14EP	unnamed	(+313)
ARL15	unnamed	(-490),
ARL16	unnamed	(-394),
ARL2	unnamed	(+130)
ARL2-SNX15	unnamed	(+61)
ARL2BP	unnamed	(-285),
ARL3	unnamed	(-426),
ARL4A	unnamed	(-117),
ARL4C	unnamed	(-326)
ARL4D	unnamed	(+91)
ARL5A	unnamed	(+502)
ARL5B	unnamed	(-439),
ARL6	unnamed	(+166)
ARL6IP1	unnamed	(-422),
ARL6IP4	unnamed	(-4451),
ARL6IP5	unnamed	(+639)
ARL6IP6	unnamed	(-885),
ARL8A	unnamed	(+4),
ARL8B	unnamed	(+670)
ARL9	unnamed	(+609)
ARMC1	unnamed	(-794),
ARMC10	unnamed	(-235),
ARMC2	unnamed	(-312),
ARMC4	unnamed	(+363),
ARMC5	unnamed	(+6),
ARMC6	unnamed	(-430),
ARMC7	unnamed	(-338),
ARMC8	unnamed	(+335)
ARMCX3	unnamed	(+562)
ARMCX5	unnamed	(+275)
ARMCX6	unnamed	(+230),
ARMT1	unnamed	(-616),
ARNT	unnamed	(-359),
ARNTL	unnamed	(-491),
ARNTL2	unnamed	(+314)
ARPC1A	unnamed	(-269),
ARPC1B	unnamed	(+284)
ARPC2	unnamed	(-344),
ARPC3	unnamed	(+265),
ARPC4	unnamed	(-659),
ARPC4-TTLL3	unnamed	(-656),
ARPC5	unnamed	(-452),
ARPC5L	unnamed	(-573),
ARRB1	unnamed	(-394),
ARRB2	unnamed	(-409),
ARRDC1	unnamed	(+576)
ARRDC2	unnamed	(-302),
ARRDC3	unnamed	(-285)
ARRDC4	unnamed	(+448)
ARSA	unnamed	(-305),
ARSB	unnamed	(+694)
ARSK	unnamed	(-310),
ARV1	unnamed	(-751),
ARVCF	unnamed	(-4549),
ASAH1	unnamed	(-76),
ASAP1	unnamed	(-102),
ASAP2	unnamed	(-322),
ASB1	unnamed	(+179)
ASB13	unnamed	(-244),
ASB3	unnamed	(-66)
ASB6	unnamed	(+322)
ASB7	unnamed	(-1089),
ASB8	unnamed	(+343)
ASCC1	unnamed	(+320)
ASCC2	unnamed	(-317),
ASCC3	unnamed	(+175)
ASF1A	unnamed	(-655),
ASF1B	unnamed	(-439),
ASH1L	unnamed	(-1067),
ASH2L	unnamed	(-84),
ASIC1	unnamed	(-8)
ASL	unnamed	(-242),
ASMTL	unnamed	(-762),
ASNA1	unnamed	(-2959),
ASNS	unnamed	(+355),
ASNSD1	unnamed	(+350)
ASPH	unnamed	(-300),
ASPHD1	unnamed	(-515),
ASPHD2	unnamed	(-337)
ASPM	unnamed	(-306),
ASPSCR1	unnamed	(-215),
ASRGL1	unnamed	(+334)
ASTE1	unnamed	(+45)
ASXL1	unnamed	(-466),
ATAD1	unnamed	(-60)
ATAD2	unnamed	(+474)
ATAD2B	unnamed	(-619),
ATAD3A	unnamed	(-458),
ATAD3B	unnamed	(-179),
ATAD5	unnamed	(-239),
ATAT1	unnamed	(+129)
ATE1	unnamed	(-430),
ATF1	unnamed	(-677),
ATF2	unnamed	(-494),
ATF3	unnamed	(-569),
ATF4	unnamed	(-703),
ATF5	unnamed	(+146),
ATF6	unnamed	(-766),
ATF6B	unnamed	(-2359),
ATF7	unnamed	(-201),
ATF7IP2	unnamed	(-67),
ATG10	unnamed	(-435),
ATG101	unnamed	(+256)
ATG12	unnamed	(-590),
ATG13	unnamed	(-574),
ATG14	unnamed	(+130)
ATG16L1	unnamed	(+448)
ATG16L2	unnamed	(-933),
ATG2A	unnamed	(+324),
ATG2B	unnamed	(+88)
ATG3	unnamed	(-690),
ATG4A	unnamed	(+277)
ATG4B	unnamed	(-1061),
ATG4C	unnamed	(-587),
ATG4D	unnamed	(-288),
ATG5	unnamed	(+443)
ATG7	unnamed	(+293),
ATG9A	unnamed	(-764),
ATG9B	unnamed	(-4353),
ATIC	unnamed	(+88)
ATL1	unnamed	(+731)
ATL2	unnamed	(-358),
ATL3	unnamed	(+550)
ATM	unnamed	(-534),
ATMIN	unnamed	(+459)
ATOH7	unnamed	(+325),
ATOH8	unnamed	(+190)
ATOX1	unnamed	(-218)
ATP10D	unnamed	(+328)
ATP11A	unnamed	(-862),
ATP11B	unnamed	(-1087),
ATP13A1	unnamed	(-4804),
ATP13A2	unnamed	(+227)
ATP1A1	unnamed	(-878),
ATP1B1	unnamed	(+416)
ATP1B3	unnamed	(-502),
ATP23	unnamed	(+497),
ATP2A2	unnamed	(-861),
ATP2A3	unnamed	(-401),
ATP2B1	unnamed	(-1265),
ATP2C1	unnamed	(+287)
ATP5A1	unnamed	(+492)
ATP5B	unnamed	(+519)
ATP5C1	unnamed	(-371),
ATP5D	unnamed	(+231)
ATP5E	unnamed	(-333),
ATP5F1	unnamed	(+36),
ATP5G1	unnamed	(-644),
ATP5G2	unnamed	(-925),
ATP5H	unnamed	(-666),
ATP5I	unnamed	(-643),
ATP5J	unnamed	(-1179),
ATP5J2	unnamed	(+490)
ATP5L	unnamed	(+20),
ATP5O	unnamed	(-88),
ATP5S	unnamed	(-658),
ATP6AP1	unnamed	(-429),
ATP6AP1L	unnamed	(-1428)
ATP6AP2	unnamed	(-263),
ATP6V0A1	unnamed	(+309)
ATP6V0A2	unnamed	(-322),
ATP6V0B	unnamed	(-4744),
ATP6V0C	unnamed	(+347)
ATP6V0D1	unnamed	(-643),
ATP6V0E1	unnamed	(+387)
ATP6V0E2	unnamed	(+837)
ATP6V1A	unnamed	(-1230),
ATP6V1B2	unnamed	(+430)
ATP6V1C1	unnamed	(-239),
ATP6V1D	unnamed	(-383),
ATP6V1E1	unnamed	(-209),
ATP6V1F	unnamed	(+345)
ATP6V1G1	unnamed	(+384),
ATP6V1G2	unnamed	(-249)
ATP6V1G2-DDX39B	unnamed	(-511)
ATP6V1H	unnamed	(-290),
ATP7B	unnamed	(-1186),
ATP8A1	unnamed	(-572),
ATP8B2	unnamed	(-2700),
ATP8B3	unnamed	(-687),
ATP8B4	unnamed	(+747)
ATP9B	unnamed	(-563),
ATPAF1	unnamed	(+191)
ATPAF2	unnamed	(-578),
ATPIF1	unnamed	(-3410),
ATR	unnamed	(-324),
ATRAID	unnamed	(-309),
ATRIP	unnamed	(-225),
ATRN	unnamed	(+227)
ATRNL1	unnamed	(-491),
ATXN1	unnamed	(-696),
ATXN10	unnamed	(+360)
ATXN1L	unnamed	(+90)
ATXN2	unnamed	(-105)
ATXN2L	unnamed	(-302),
ATXN3	unnamed	(+505)
ATXN7L3	unnamed	(-2622),
ATXN7L3B	unnamed	(+415)
AUH	unnamed	(+351)
AUNIP	unnamed	(+221)
AUP1	unnamed	(-357),
AURKA	unnamed	(-1107),
AURKAIP1	unnamed	(-677),
AURKB	unnamed	(-285),
AUTS2	unnamed	(-1571),
AVEN	unnamed	(-57),
AVL9	unnamed	(-4810),
AVPI1	unnamed	(+215)
AXIN1	unnamed	(+583)
AXIN2	unnamed	(+128)
AZI2	unnamed	(+234),
AZIN1	unnamed	(+200),
AZIN2	unnamed	(-1064),
AZU1	unnamed	(+316),
B2M	unnamed	(-406),
B3GALNT1	unnamed	(-89),
B3GALNT2	unnamed	(-716),
B3GALT4	unnamed	(-4744),
B3GALT6	unnamed	(-673)
B3GAT3	unnamed	(+458)
B3GLCT	unnamed	(+155),
B3GNT2	unnamed	(-332),
B3GNT5	unnamed	(+415)
B3GNTL1	unnamed	(+291),
B4GALNT3	unnamed	(-241)
B4GALT1	unnamed	(+487)
B4GALT2	unnamed	(-4464)
B4GALT3	unnamed	(+679)
B4GALT4	unnamed	(+8)
B4GALT5	unnamed	(-265),
B4GALT6	unnamed	(-862),
B4GALT7	unnamed	(-287),
B4GAT1	unnamed	(-290),
B9D1	unnamed	(-27)
B9D2	unnamed	(-340),
BAALC	unnamed	(+262)
BABAM1	unnamed	(+336)
BABAM2	unnamed	(-581),
BACE1	unnamed	(+5),
BACE2	unnamed	(+25)
BACH1	unnamed	(-807),
BACH2	unnamed	(-78),
BAD	unnamed	(-668),
BAG1	unnamed	(-602),
BAG2	unnamed	(+108),
BAG3	unnamed	(-254),
BAG4	unnamed	(+205)
BAG5	unnamed	(-483)
BAG6	unnamed	(-442),
BAHCC1	unnamed	(+668)
BAHD1	unnamed	(-863),
BAIAP2	unnamed	(-934),
BAIAP2L1	unnamed	(+151)
BAK1	unnamed	(+326)
BAMBI	unnamed	(-271),
BANF1	unnamed	(-238),
BANK1	unnamed	(+298)
BAP1	unnamed	(-1392),
BARD1	unnamed	(-520),
BASP1	unnamed	(-724),
BATF	unnamed	(+345)
BATF3	unnamed	(-416),
BAX	unnamed	(+252)
BAZ1A	unnamed	(+20),
BAZ1B	unnamed	(-368),
BAZ2A	unnamed	(+298)
BBIP1	unnamed	(-1129),
BBOF1	unnamed	(-498),
BBS1	unnamed	(+196)
BBS10	unnamed	(-258),
BBS12	unnamed	(+207)
BBS2	unnamed	(+551)
BBS4	unnamed	(+44)
BBS5	unnamed	(+444)
BBS7	unnamed	(+223)
BBS9	unnamed	(-59)
BBX	unnamed	(+845)
BCAP29	unnamed	(-537)
BCAP31	unnamed	(-74)
BCAR3	unnamed	(-451),
BCAS2	unnamed	(+244)
BCAS3	unnamed	(-2234),
BCAS4	unnamed	(+340)
BCAT1	unnamed	(+5)
BCAT2	unnamed	(+11)
BCCIP	unnamed	(-582),
BCDIN3D	unnamed	(+321),
BCKDHA	unnamed	(-260),
BCKDHB	unnamed	(+251)
BCL10	unnamed	(+910)
BCL11A	unnamed	(-1289),
BCL2	unnamed	(-718),
BCL2L1	unnamed	(-408)
BCL2L11	unnamed	(-1680),
BCL2L12	unnamed	(+66),
BCL2L13	unnamed	(+275)
BCL2L2	unnamed	(-4274),
BCL2L2-PABPN1	unnamed	(-4479),
BCL3	unnamed	(+569)
BCL6	unnamed	(-165)
BCL7B	unnamed	(-195),
BCL7C	unnamed	(+540)
BCLAF1	unnamed	(+263),
BCR	unnamed	(+849)
BCS1L	unnamed	(-556),
BDH1	unnamed	(+325)
BDP1	unnamed	(+270)
BECN1	unnamed	(+255)
BEND3	unnamed	(-1761),
BEND5	unnamed	(-282),
BEND6	unnamed	(-1387),
BET1	unnamed	(-204),
BET1L	unnamed	(-1650),
BEX4	unnamed	(+237)
BFAR	unnamed	(-2870),
BHLHA9	unnamed	(-2371),
BHLHE40	unnamed	(+861)
BHLHE41	unnamed	(-1381),
BHMG1	unnamed	(-2606)
BICC1	unnamed	(+71)
BICD1	unnamed	(-314)
BICD2	unnamed	(-479),
BICDL1	unnamed	(-867),
BICRA	unnamed	(+183)
BID	unnamed	(-3633),
BIK	unnamed	(+355)
BIN1	unnamed	(+309)
BIN2	unnamed	(+523)
BIN3	unnamed	(+299)
BIRC2	unnamed	(-549),
BIRC3	unnamed	(+106)
BIRC5	unnamed	(+341)
BIRC6	unnamed	(-297),
BIVM	unnamed	(+206)
BIVM-ERCC5	unnamed	(+145)
BLCAP	unnamed	(-398),
BLM	unnamed	(-409),
BLMH	unnamed	(+144)
BLOC1S1	unnamed	(+359)
BLOC1S2	unnamed	(+273)
BLOC1S3	unnamed	(-654),
BLOC1S4	unnamed	(+201),
BLOC1S5	unnamed	(+285)
BLOC1S5-TXNDC5	unnamed	(+235)
BLOC1S6	unnamed	(-622),
BLVRA	unnamed	(+187)
BLVRB	unnamed	(+278)
BLZF1	unnamed	(-309),
BMF	unnamed	(-359),
BMI1	unnamed	(-4445),
BMP1	unnamed	(+4),
BMP2K	unnamed	(-654),
BMP6	unnamed	(-528)
BMP8B	unnamed	(-312)
BMPR1A	unnamed	(-442),
BMPR2	unnamed	(-1223),
BMS1	unnamed	(-287),
BMT2	unnamed	(+368)
BNC2	unnamed	(-316),
BNIP1	unnamed	(+402)
BNIP2	unnamed	(-187),
BNIP3	unnamed	(-400),
BNIP3L	unnamed	(+178),
BOD1	unnamed	(+358)
BOD1L1	unnamed	(-302),
BOLA1	unnamed	(-2275),
BOLA3	unnamed	(-156),
BOP1	unnamed	(-652),
BORA	unnamed	(-570),
BORCS5	unnamed	(+294)
BORCS7	unnamed	(+189)
BORCS8	unnamed	(-485),
BORCS8-MEF2B	unnamed	(-943),
BPGM	unnamed	(-460),
BPHL	unnamed	(+79)
BPNT1	unnamed	(-3967),
BPTF	unnamed	(-604),
BRAF	unnamed	(-461),
BRAP	unnamed	(-334),
BRAT1	unnamed	(-3532),
BRCA1	unnamed	(-499),
BRCA2	unnamed	(+315)
BRCC3	unnamed	(-675),
BRD1	unnamed	(-2253)
BRD2	unnamed	(-4496),
BRD3	unnamed	(-811),
BRD7	unnamed	(+256)
BRD8	unnamed	(-287),
BRD9	unnamed	(+112)
BRF1	unnamed	(-503),
BRF2	unnamed	(+281)
BRI3	unnamed	(+646)
BRI3BP	unnamed	(-4745),
BRICD5	unnamed	(-3707),
BRIP1	unnamed	(-283),
BRIX1	unnamed	(-216),
BRK1	unnamed	(+409)
BRMS1	unnamed	(-2863),
BRMS1L	unnamed	(-319),
BROX	unnamed	(-699),
BRPF1	unnamed	(-666),
BRPF3	unnamed	(-59),
BRSK1	unnamed	(-4081)
BRWD1	unnamed	(-320),
BRWD3	unnamed	(+463)
BSCL2	unnamed	(-1969)
BSG	unnamed	(+572)
BSN	unnamed	(-106)
BSPRY	unnamed	(+431)
BST1	unnamed	(-101),
BST2	unnamed	(-428),
BTAF1	unnamed	(+184)
BTBD1	unnamed	(+551)
BTBD11	unnamed	(+711)
BTBD3	unnamed	(+28),
BTBD6	unnamed	(-284),
BTBD7	unnamed	(-393),
BTBD8	unnamed	(+240)
BTBD9	unnamed	(+35)
BTD	unnamed	(-507),
BTF3	unnamed	(+359)
BTF3L4	unnamed	(-679),
BTG1	unnamed	(-487)
BTG2	unnamed	(+374)
BTG3	unnamed	(-258),
BTN2A1	unnamed	(+235),
BTN2A2	unnamed	(+214)
BTN3A1	unnamed	(+138)
BTN3A2	unnamed	(+177)
BTN3A3	unnamed	(-188),
BTRC	unnamed	(+366)
BUB1	unnamed	(-644),
BUB1B	unnamed	(+322)
BUB3	unnamed	(+492)
BUD13	unnamed	(-445),
BUD23	unnamed	(-472),
BUD31	unnamed	(-382),
BYSL	unnamed	(-338),
BZW1	unnamed	(-1145),
BZW2	unnamed	(-970),
C10orf76	unnamed	(+384)
C10orf88	unnamed	(+358)
C10orf95	unnamed	(+657)
C11orf1	unnamed	(-352),
C11orf21	unnamed	(-517),
C11orf24	unnamed	(-405),
C11orf45	unnamed	(+132)
C11orf49	unnamed	(+125)
C11orf54	unnamed	(-446),
C11orf57	unnamed	(+168)
C11orf58	unnamed	(-129),
C11orf65	unnamed	(+310)
C11orf68	unnamed	(-651),
C11orf74	unnamed	(+269)
C11orf80	unnamed	(+102)
C11orf91	unnamed	(-121)
C11orf95	unnamed	(-330),
C12orf10	unnamed	(-3887),
C12orf29	unnamed	(+406)
C12orf4	unnamed	(-595),
C12orf43	unnamed	(+212)
C12orf49	unnamed	(-374),
C12orf57	unnamed	(+211),
C12orf65	unnamed	(-132),
C12orf66	unnamed	(+107)
C12orf73	unnamed	(-187),
C14orf119	unnamed	(-13)
C14orf159	unnamed	(+264)
C14orf166	unnamed	(-220),
C14orf2	unnamed	(+249)
C14orf37	unnamed	(+127)
C14orf80	unnamed	(-3807),
C14orf93	unnamed	(-159)
C15orf61	unnamed	(-182),
C16orf46	unnamed	(+24)
C16orf54	unnamed	(+205)
C16orf58	unnamed	(+82)
C16orf59	unnamed	(+166)
C16orf62	unnamed	(-131),
C16orf70	unnamed	(+296)
C16orf72	unnamed	(-889),
C16orf87	unnamed	(+702)
C16orf91	unnamed	(-279),
C16orf92	unnamed	(-2100),
C17orf113	unnamed	(+270)
C17orf49	unnamed	(-2362),
C17orf62	unnamed	(+436)
C17orf67	unnamed	(-663),
C17orf75	unnamed	(-13)
C17orf80	unnamed	(-674),
C17orf97	unnamed	(+174)
C18orf25	unnamed	(-292),
C18orf32	unnamed	(-4791),
C18orf54	unnamed	(+178)
C18orf8	unnamed	(+304)
C19orf12	unnamed	(-521),
C19orf24	unnamed	(+245),
C19orf25	unnamed	(-330),
C19orf35	unnamed	(+247)
C19orf44	unnamed	(-298),
C19orf47	unnamed	(-519),
C19orf53	unnamed	(+603)
C19orf57	unnamed	(-302)
C19orf60	unnamed	(+322),
C19orf66	unnamed	(+248)
C19orf68	unnamed	(-549),
C19orf70	unnamed	(-600),
C19orf73	unnamed	(+185)
C1D	unnamed	(-221),
C1GALT1	unnamed	(-526),
C1GALT1C1	unnamed	(+466)
C1QBP	unnamed	(+324)
C1R	unnamed	(+120)
C1RL	unnamed	(+102),
C1orf109	unnamed	(-2203),
C1orf115	unnamed	(+620)
C1orf123	unnamed	(-228),
C1orf131	unnamed	(-132)
C1orf159	unnamed	(-547),
C1orf162	unnamed	(+638)
C1orf174	unnamed	(-820),
C1orf198	unnamed	(+392)
C1orf21	unnamed	(+301)
C1orf216	unnamed	(+783)
C1orf27	unnamed	(-1041),
C1orf35	unnamed	(-217),
C1orf43	unnamed	(-1072),
C1orf50	unnamed	(-734),
C1orf52	unnamed	(+357)
C1orf54	unnamed	(+426)
C1orf56	unnamed	(+154)
C20orf194	unnamed	(-504),
C20orf24	unnamed	(+530)
C20orf27	unnamed	(-642),
C20orf96	unnamed	(+89),
C21orf2	unnamed	(-216),
C21orf33	unnamed	(+115)
C21orf59	unnamed	(+437)
C21orf91	unnamed	(+517)
C22orf23	unnamed	(-631),
C22orf39	unnamed	(+295),
C22orf46	unnamed	(-1990),
C2CD2	unnamed	(+224),
C2CD2L	unnamed	(-4946),
C2CD3	unnamed	(-520),
C2CD5	unnamed	(+381)
C2orf42	unnamed	(+448)
C2orf49	unnamed	(+35),
C2orf50	unnamed	(-34)
C2orf69	unnamed	(+495)
C2orf74	unnamed	(-224),
C2orf88	unnamed	(-112),
C3orf18	unnamed	(-1827),
C3orf33	unnamed	(+470)
C3orf38	unnamed	(+293)
C3orf58	unnamed	(-670),
C3orf80	unnamed	(+88),
C4orf32	unnamed	(+506)
C4orf33	unnamed	(-42),
C4orf46	unnamed	(-522),
C4orf47	unnamed	(-3674),
C4orf48	unnamed	(-24),
C5orf15	unnamed	(-58),
C5orf22	unnamed	(-364),
C5orf24	unnamed	(+441)
C5orf30	unnamed	(+665)
C5orf42	unnamed	(+244)
C5orf51	unnamed	(-460),
C5orf63	unnamed	(+108)
C6orf106	unnamed	(-364),
C6orf120	unnamed	(-485),
C6orf203	unnamed	(-29)
C6orf226	unnamed	(-304),
C6orf47	unnamed	(-4719),
C6orf62	unnamed	(-778),
C6orf89	unnamed	(+310)
C7orf25	unnamed	(+335)
C7orf31	unnamed	(-313),
C7orf43	unnamed	(+67)
C7orf49	unnamed	(+304)
C7orf50	unnamed	(+38)
C7orf72	unnamed	(-2938)
C7orf73	unnamed	(+303)
C8G	unnamed	(-1022)
C8orf33	unnamed	(-618),
C8orf37	unnamed	(-755),
C8orf44	unnamed	(-972),
C9orf116	unnamed	(-1066),
C9orf16	unnamed	(+395)
C9orf43	unnamed	(-709),
C9orf47	unnamed	(+855)
C9orf64	unnamed	(+61)
C9orf72	unnamed	(-245),
C9orf78	unnamed	(-488),
CA11	unnamed	(-16)
CA13	unnamed	(+131)
CA2	unnamed	(+128)
CA5B	unnamed	(+159)
CAAP1	unnamed	(+460)
CAB39	unnamed	(-353),
CABIN1	unnamed	(-308),
CABLES1	unnamed	(-384),
CABLES2	unnamed	(+419)
CACFD1	unnamed	(+70)
CACNA1C	unnamed	(-298)
CACNA2D1	unnamed	(+292)
CACNA2D4	unnamed	(+603),
CACNB1	unnamed	(-2936)
CACNB3	unnamed	(-4206),
CACNB4	unnamed	(+476),
CACTIN	unnamed	(+278)
CACUL1	unnamed	(-216),
CACYBP	unnamed	(+669)
CAD	unnamed	(-4850),
CAGE1	unnamed	(-176)
CALCOCO1	unnamed	(-408),
CALCOCO2	unnamed	(+353)
CALHM2	unnamed	(+119)
CALM1	unnamed	(-316),
CALM2	unnamed	(+379)
CALM3	unnamed	(-699),
CALR	unnamed	(+567)
CALR3	unnamed	(-342),
CALU	unnamed	(-237),
CAMK1D	unnamed	(-168),
CAMK2D	unnamed	(-1124)
CAMK2G	unnamed	(-299),
CAMKK1	unnamed	(-315),
CAMKK2	unnamed	(+806)
CAMKMT	unnamed	(-616),
CAMLG	unnamed	(-410),
CAMSAP1	unnamed	(-824)
CAMSAP2	unnamed	(-583)
CAMTA1	unnamed	(-1032),
CAMTA2	unnamed	(-541)
CAND1	unnamed	(-662),
CANT1	unnamed	(-187),
CANX	unnamed	(-433),
CAP1	unnamed	(-443),
CAPG	unnamed	(-3365),
CAPN1	unnamed	(-1135),
CAPN10	unnamed	(-429),
CAPN15	unnamed	(-618),
CAPN2	unnamed	(+405)
CAPN5	unnamed	(-318),
CAPN7	unnamed	(+409),
CAPNS1	unnamed	(+201),
CAPRIN1	unnamed	(+158)
CAPRIN2	unnamed	(-716),
CAPS2	unnamed	(-157)
CAPZA1	unnamed	(-102)
CAPZA2	unnamed	(+264),
CAPZB	unnamed	(-1753),
CARD16	unnamed	(+208)
CARD19	unnamed	(+464)
CARD6	unnamed	(+349)
CARD9	unnamed	(+227)
CARF	unnamed	(-474),
CARHSP1	unnamed	(-180)
CARM1	unnamed	(+502)
CARMIL1	unnamed	(-137)
CARMIL2	unnamed	(+138)
CARNMT1	unnamed	(-301),
CARS	unnamed	(+380)
CARS2	unnamed	(+259),
CASC3	unnamed	(-272),
CASC4	unnamed	(-641),
CASD1	unnamed	(+329)
CASK	unnamed	(-909)
CASKIN2	unnamed	(-1269),
CASP10	unnamed	(+550)
CASP2	unnamed	(+678)
CASP3	unnamed	(-457),
CASP6	unnamed	(+261),
CASP7	unnamed	(+157)
CASP8	unnamed	(+251),
CASP8AP2	unnamed	(-623),
CASP9	unnamed	(-2811),
CAST	unnamed	(+171)
CASTOR1	unnamed	(+231)
CAT	unnamed	(-306),
CATSPERD	unnamed	(-849)
CATSPERE	unnamed	(-14),
CATSPERG	unnamed	(+363),
CAV2	unnamed	(+551)
CBARP	unnamed	(-3954)
CBFA2T3	unnamed	(+830)
CBFB	unnamed	(+496)
CBL	unnamed	(-203),
CBLB	unnamed	(-362),
CBLL1	unnamed	(-301),
CBLN1	unnamed	(-377)
CBLN3	unnamed	(-1202),
CBR1	unnamed	(+233)
CBR3	unnamed	(+813)
CBR4	unnamed	(-390),
CBWD2	unnamed	(+456),
CBX1	unnamed	(+31)
CBX2	unnamed	(-469),
CBX3	unnamed	(-2424),
CBX4	unnamed	(-409),
CBX5	unnamed	(-1696),
CBX6	unnamed	(-509),
CBX7	unnamed	(-449),
CBX8	unnamed	(+315)
CC2D1A	unnamed	(+266)
CC2D1B	unnamed	(-2475),
CCAR1	unnamed	(+347)
CCAR2	unnamed	(-4685),
CCDC102A	unnamed	(+17),
CCDC103	unnamed	(-667),
CCDC106	unnamed	(-4442),
CCDC107	unnamed	(+273)
CCDC112	unnamed	(+533)
CCDC113	unnamed	(+129)
CCDC115	unnamed	(-714),
CCDC116	unnamed	(-2966)
CCDC117	unnamed	(+155),
CCDC121	unnamed	(-384),
CCDC124	unnamed	(-1930)
CCDC125	unnamed	(-8)
CCDC126	unnamed	(+360)
CCDC13	unnamed	(-142),
CCDC134	unnamed	(-403),
CCDC136	unnamed	(-657)
CCDC137	unnamed	(-39),
CCDC14	unnamed	(+293)
CCDC146	unnamed	(-585)
CCDC148	unnamed	(-1028),
CCDC15	unnamed	(-271),
CCDC150	unnamed	(+242)
CCDC151	unnamed	(-807)
CCDC155	unnamed	(+138)
CCDC167	unnamed	(+169)
CCDC170	unnamed	(+55)
CCDC174	unnamed	(-499),
CCDC183	unnamed	(-4792)
CCDC24	unnamed	(+90)
CCDC25	unnamed	(-2185),
CCDC28A	unnamed	(-276),
CCDC32	unnamed	(-4518),
CCDC38	unnamed	(-37)
CCDC40	unnamed	(-111)
CCDC42	unnamed	(-1108)
CCDC43	unnamed	(+255)
CCDC47	unnamed	(-1189),
CCDC50	unnamed	(+490)
CCDC51	unnamed	(-615),
CCDC57	unnamed	(+156)
CCDC58	unnamed	(-1159),
CCDC59	unnamed	(-275),
CCDC6	unnamed	(-209),
CCDC61	unnamed	(-521),
CCDC62	unnamed	(+267)
CCDC69	unnamed	(+258)
CCDC71L	unnamed	(+506)
CCDC77	unnamed	(+299)
CCDC78	unnamed	(-1106)
CCDC85B	unnamed	(-1863),
CCDC85C	unnamed	(-910)
CCDC86	unnamed	(+320)
CCDC87	unnamed	(-256),
CCDC88A	unnamed	(-753),
CCDC88B	unnamed	(+265)
CCDC88C	unnamed	(+623)
CCDC90B	unnamed	(+172),
CCDC91	unnamed	(+376)
CCDC92	unnamed	(-768),
CCDC93	unnamed	(-315),
CCDC94	unnamed	(+101)
CCDC96	unnamed	(-961),
CCDC97	unnamed	(+113)
CCHCR1	unnamed	(-995),
CCL27	unnamed	(-3085),
CCM2	unnamed	(+337)
CCNA1	unnamed	(-462),
CCNA2	unnamed	(+503)
CCNB1	unnamed	(-183),
CCNB1IP1	unnamed	(+193)
CCNB2	unnamed	(+295)
CCNC	unnamed	(+469)
CCND2	unnamed	(-4769),
CCND3	unnamed	(-216),
CCNDBP1	unnamed	(+553)
CCNE1	unnamed	(-455),
CCNE2	unnamed	(+66)
CCNF	unnamed	(-360),
CCNG1	unnamed	(+369)
CCNG2	unnamed	(+493)
CCNH	unnamed	(+560)
CCNI	unnamed	(-544),
CCNJ	unnamed	(+322)
CCNK	unnamed	(-1080),
CCNL1	unnamed	(-271),
CCNL2	unnamed	(-546),
CCNO	unnamed	(-187),
CCNT1	unnamed	(-437),
CCNT2	unnamed	(-851),
CCNY	unnamed	(-750),
CCNYL1	unnamed	(-487),
CCP110	unnamed	(-2098),
CCPG1	unnamed	(-415),
CCS	unnamed	(+130),
CCSAP	unnamed	(-914),
CCSER2	unnamed	(+323)
CCT2	unnamed	(-156),
CCT3	unnamed	(-194),
CCT4	unnamed	(+689)
CCT5	unnamed	(-329),
CCT6A	unnamed	(-277),
CCT6B	unnamed	(-135)
CCT7	unnamed	(-1235),
CCT8	unnamed	(-3630),
CCZ1B	unnamed	(+397)
CD151	unnamed	(+569)
CD164	unnamed	(+630)
CD200	unnamed	(+82)
CD24	unnamed	(-1585),
CD274	unnamed	(-174)
CD276	unnamed	(+389)
CD2AP	unnamed	(+235)
CD2BP2	unnamed	(-375),
CD33	unnamed	(+269)
CD37	unnamed	(+267)
CD38	unnamed	(+777)
CD3EAP	unnamed	(-744),
CD44	unnamed	(+411)
CD46	unnamed	(+419)
CD47	unnamed	(-331),
CD53	unnamed	(+213),
CD55	unnamed	(-213),
CD58	unnamed	(+239),
CD59	unnamed	(+351),
CD63	unnamed	(-202),
CD68	unnamed	(+432),
CD74	unnamed	(+63)
CD81	unnamed	(+514),
CD82	unnamed	(-405),
CD83	unnamed	(+358)
CD8A	unnamed	(+673)
CD9	unnamed	(+333)
CD96	unnamed	(+249),
CD99	unnamed	(-178),
CDA	unnamed	(+398)
CDADC1	unnamed	(-223),
CDAN1	unnamed	(+414)
CDC123	unnamed	(-42)
CDC14A	unnamed	(-568),
CDC16	unnamed	(+324)
CDC20	unnamed	(-540),
CDC20B	unnamed	(-391),
CDC23	unnamed	(-347),
CDC25A	unnamed	(+416)
CDC25B	unnamed	(+214)
CDC25C	unnamed	(-436),
CDC26	unnamed	(+109)
CDC27	unnamed	(+323)
CDC34	unnamed	(-357),
CDC37	unnamed	(+11)
CDC37L1	unnamed	(+336)
CDC40	unnamed	(-745),
CDC42	unnamed	(+327)
CDC42BPA	unnamed	(+182)
CDC42BPG	unnamed	(-235)
CDC42EP2	unnamed	(+229),
CDC42EP3	unnamed	(-14),
CDC42EP4	unnamed	(-139),
CDC42SE1	unnamed	(-1069),
CDC42SE2	unnamed	(-664),
CDC45	unnamed	(-944),
CDC5L	unnamed	(-167),
CDC6	unnamed	(+531)
CDC7	unnamed	(+111)
CDC73	unnamed	(-345),
CDCA2	unnamed	(-1265),
CDCA3	unnamed	(-697),
CDCA4	unnamed	(-519),
CDCA5	unnamed	(-325),
CDCA7	unnamed	(-587),
CDCA7L	unnamed	(+572)
CDCA8	unnamed	(-2217),
CDH2	unnamed	(-165),
CDH22	unnamed	(+111)
CDH24	unnamed	(-382),
CDHR2	unnamed	(-4806),
CDHR4	unnamed	(-3604)
CDIPT	unnamed	(+808)
CDK1	unnamed	(+386)
CDK10	unnamed	(+343)
CDK11A	unnamed	(+87)
CDK11B	unnamed	(-190),
CDK12	unnamed	(-941),
CDK13	unnamed	(-836)
CDK14	unnamed	(-331),
CDK16	unnamed	(-4640),
CDK17	unnamed	(-448),
CDK19	unnamed	(-415),
CDK2	unnamed	(+118)
CDK20	unnamed	(+104)
CDK2AP2	unnamed	(-80),
CDK4	unnamed	(-3441),
CDK5	unnamed	(-1411),
CDK5R1	unnamed	(+184)
CDK5RAP1	unnamed	(+177)
CDK5RAP2	unnamed	(+310)
CDK5RAP3	unnamed	(+887)
CDK6	unnamed	(-3228),
CDK7	unnamed	(+65)
CDK8	unnamed	(+95),
CDK9	unnamed	(-773),
CDKAL1	unnamed	(+323),
CDKL1	unnamed	(-999)
CDKL3	unnamed	(-4892),
CDKN1A	unnamed	(+843)
CDKN1B	unnamed	(-163)
CDKN1C	unnamed	(+186),
CDKN2A	unnamed	(-172)
CDKN2AIP	unnamed	(-439),
CDKN2AIPNL	unnamed	(+278)
CDKN2C	unnamed	(-1065),
CDKN2D	unnamed	(+540)
CDKN3	unnamed	(-376),
CDNF	unnamed	(-712),
CDON	unnamed	(+660)
CDPF1	unnamed	(+22),
CDR2	unnamed	(-399),
CDR2L	unnamed	(+206)
CDS1	unnamed	(-190),
CDS2	unnamed	(+574)
CDT1	unnamed	(-66),
CDYL	unnamed	(-1303),
CDYL2	unnamed	(+81)
CEACAM4	unnamed	(+199)
CEBPA	unnamed	(-574),
CEBPB	unnamed	(+107)
CEBPD	unnamed	(+452)
CEBPE	unnamed	(+889)
CEBPG	unnamed	(-15),
CEBPZ	unnamed	(-236),
CEBPZOS	unnamed	(+300)
CELF1	unnamed	(+382)
CELSR1	unnamed	(-675),
CELSR2	unnamed	(-130)
CEMP1	unnamed	(-1163)
CENPA	unnamed	(+319)
CENPBD1	unnamed	(-368),
CENPC	unnamed	(+491)
CENPE	unnamed	(+65)
CENPF	unnamed	(+311),
CENPH	unnamed	(+133)
CENPJ	unnamed	(+388),
CENPK	unnamed	(-411),
CENPL	unnamed	(-647),
CENPM	unnamed	(+154),
CENPN	unnamed	(-667),
CENPO	unnamed	(+66),
CENPP	unnamed	(-285),
CENPQ	unnamed	(-4)
CENPS	unnamed	(+402)
CENPT	unnamed	(-389),
CENPU	unnamed	(-350),
CENPV	unnamed	(-235),
CENPW	unnamed	(+217)
CENPX	unnamed	(-697),
CEP104	unnamed	(-71)
CEP112	unnamed	(-103)
CEP120	unnamed	(+285)
CEP128	unnamed	(+271)
CEP131	unnamed	(+176)
CEP135	unnamed	(-1294),
CEP152	unnamed	(-343),
CEP162	unnamed	(-10)
CEP164	unnamed	(+299)
CEP170	unnamed	(-1304),
CEP19	unnamed	(-67)
CEP192	unnamed	(-421),
CEP250	unnamed	(-650),
CEP290	unnamed	(-368),
CEP295	unnamed	(+308)
CEP350	unnamed	(-386),
CEP41	unnamed	(+363)
CEP44	unnamed	(-870),
CEP55	unnamed	(-427),
CEP57	unnamed	(-1034),
CEP57L1	unnamed	(-695),
CEP68	unnamed	(-408),
CEP70	unnamed	(-53)
CEP72	unnamed	(-198),
CEP76	unnamed	(-537),
CEP78	unnamed	(-113)
CEP83	unnamed	(+6)
CEP85	unnamed	(+467)
CEP89	unnamed	(-425),
CEP95	unnamed	(-1409),
CEPT1	unnamed	(+588)
CERCAM	unnamed	(+259),
CERK	unnamed	(-329),
CERS1	unnamed	(+402),
CERS2	unnamed	(+996)
CERS4	unnamed	(+372)
CERS5	unnamed	(+365)
CERS6	unnamed	(-234),
CES2	unnamed	(-33),
CETN3	unnamed	(-542),
CFAP20	unnamed	(+324),
CFAP206	unnamed	(+374)
CFAP36	unnamed	(-346),
CFAP43	unnamed	(-349),
CFAP52	unnamed	(-928)
CFAP53	unnamed	(+159)
CFAP61	unnamed	(-202)
CFAP70	unnamed	(+243)
CFAP77	unnamed	(-3730)
CFD	unnamed	(+404)
CFDP1	unnamed	(+24)
CFL1	unnamed	(-1485),
CFL2	unnamed	(-17),
CFLAR	unnamed	(+886)
CGGBP1	unnamed	(-2377),
CGN	unnamed	(-70)
CGREF1	unnamed	(-4549)
CGRRF1	unnamed	(+345)
CH25H	unnamed	(-818),
CHAC1	unnamed	(+388)
CHAC2	unnamed	(+110)
CHAF1A	unnamed	(-2650),
CHAF1B	unnamed	(+179)
CHAMP1	unnamed	(+313)
CHCHD1	unnamed	(-259),
CHCHD10	unnamed	(-54)
CHCHD2	unnamed	(+490)
CHCHD3	unnamed	(+264)
CHCHD4	unnamed	(-869),
CHCHD5	unnamed	(-273),
CHCHD6	unnamed	(+198)
CHCHD7	unnamed	(-870),
CHD1	unnamed	(-474),
CHD1L	unnamed	(+525)
CHD2	unnamed	(+194),
CHD3	unnamed	(+830)
CHD4	unnamed	(+302),
CHD6	unnamed	(-420),
CHD7	unnamed	(-483),
CHD9	unnamed	(-211),
CHDH	unnamed	(+299)
CHEK1	unnamed	(+293),
CHEK2	unnamed	(-503),
CHERP	unnamed	(-350),
CHFR	unnamed	(-476),
CHIC2	unnamed	(-237),
CHKA	unnamed	(-456),
CHKB	unnamed	(-368),
CHKB-CPT1B	unnamed	(-3615),
CHM	unnamed	(+243),
CHML	unnamed	(+189),
CHMP1A	unnamed	(+66)
CHMP1B	unnamed	(-302),
CHMP2A	unnamed	(-4704),
CHMP2B	unnamed	(-302),
CHMP3	unnamed	(+239),
CHMP4A	unnamed	(-1958),
CHMP4B	unnamed	(+507)
CHMP5	unnamed	(-804),
CHMP6	unnamed	(+397)
CHN1	unnamed	(-83)
CHN2	unnamed	(+564)
CHORDC1	unnamed	(+393)
CHP1	unnamed	(+367)
CHPF	unnamed	(+170)
CHPF2	unnamed	(-4854),
CHPT1	unnamed	(-291),
CHRAC1	unnamed	(-57),
CHST10	unnamed	(+284)
CHST11	unnamed	(-416)
CHST12	unnamed	(-418),
CHST13	unnamed	(-209),
CHST14	unnamed	(-304),
CHST2	unnamed	(+152)
CHSY1	unnamed	(-462),
CHSY3	unnamed	(+221)
CHTF18	unnamed	(-490),
CHTF8	unnamed	(-193),
CHTOP	unnamed	(+504)
CHUK	unnamed	(+293)
CHURC1	unnamed	(+193)
CHURC1-FNTB	unnamed	(+61)
CIAO1	unnamed	(-590),
CIAPIN1	unnamed	(-190),
CIART	unnamed	(-1014)
CIB1	unnamed	(-357),
CIB2	unnamed	(-154)
CIC	unnamed	(-4291),
CINP	unnamed	(-165)
CIPC	unnamed	(-390),
CIR1	unnamed	(+67)
CIRBP	unnamed	(+707)
CISD1	unnamed	(-2380),
CISD2	unnamed	(-438),
CISD3	unnamed	(+304)
CISH	unnamed	(+235),
CIT	unnamed	(+170)
CITED2	unnamed	(-845),
CITED4	unnamed	(+252),
CIZ1	unnamed	(+416)
CKAP2	unnamed	(-411),
CKAP2L	unnamed	(-289),
CKAP4	unnamed	(+492),
CKAP5	unnamed	(-219),
CKLF	unnamed	(-2601),
CKS1B	unnamed	(-591),
CKS2	unnamed	(-652),
CLASP1	unnamed	(-993),
CLASRP	unnamed	(+253)
CLCC1	unnamed	(-29)
CLCF1	unnamed	(+308),
CLCN2	unnamed	(-1907),
CLCN3	unnamed	(-401),
CLCN5	unnamed	(+263),
CLCN6	unnamed	(-515),
CLCN7	unnamed	(+176)
CLDN10	unnamed	(+109),
CLDN12	unnamed	(+153)
CLDN23	unnamed	(-81)
CLDN6	unnamed	(-3935),
CLDND1	unnamed	(+447)
CLDND2	unnamed	(-3405),
CLEC11A	unnamed	(+766)
CLEC14A	unnamed	(+527)
CLEC16A	unnamed	(-2825),
CLEC2B	unnamed	(+255)
CLGN	unnamed	(+353)
CLHC1	unnamed	(-746),
CLIC1	unnamed	(-2990),
CLIC4	unnamed	(+293),
CLINT1	unnamed	(+541)
CLIP1	unnamed	(-373),
CLIP2	unnamed	(+218),
CLK2	unnamed	(-4142),
CLK3	unnamed	(+234)
CLK4	unnamed	(+657)
CLMN	unnamed	(+303)
CLN3	unnamed	(+736)
CLN6	unnamed	(-197),
CLN8	unnamed	(-578),
CLNS1A	unnamed	(+273),
CLP1	unnamed	(-4438),
CLPB	unnamed	(+397)
CLPP	unnamed	(+364)
CLPSL1	unnamed	(-4357)
CLPSL2	unnamed	(+45)
CLPTM1	unnamed	(-415),
CLPTM1L	unnamed	(-472),
CLPX	unnamed	(-315),
CLRN2	unnamed	(-3348)
CLSPN	unnamed	(-263),
CLSTN1	unnamed	(+147),
CLTA	unnamed	(-421),
CLTB	unnamed	(+293)
CLTC	unnamed	(-792),
CLTCL1	unnamed	(-414),
CLUAP1	unnamed	(+223)
CLUH	unnamed	(-128),
CLYBL	unnamed	(-328),
CMAS	unnamed	(+423)
CMBL	unnamed	(+348)
CMC1	unnamed	(-247),
CMC2	unnamed	(-752),
CMC4	unnamed	(-537),
CMIP	unnamed	(+307),
CMPK1	unnamed	(-205),
CMPK2	unnamed	(-65)
CMSS1	unnamed	(+22)
CMTM3	unnamed	(+347)
CMTM4	unnamed	(-389),
CMTM7	unnamed	(-81),
CMTM8	unnamed	(-218),
CMTR1	unnamed	(+85)
CMTR2	unnamed	(+482)
CNBP	unnamed	(-413),
CNDP2	unnamed	(-302),
CNGA4	unnamed	(-4762),
CNIH1	unnamed	(-269),
CNIH3	unnamed	(+207)
CNIH4	unnamed	(+425)
CNKSR3	unnamed	(+160),
CNN2	unnamed	(-195),
CNNM2	unnamed	(-501),
CNNM3	unnamed	(-370),
CNNM4	unnamed	(+365)
CNOT1	unnamed	(-380),
CNOT11	unnamed	(-338),
CNOT2	unnamed	(+132)
CNOT3	unnamed	(-3296)
CNOT4	unnamed	(-465),
CNOT6	unnamed	(-386),
CNOT6L	unnamed	(-1229),
CNOT7	unnamed	(-832),
CNOT8	unnamed	(-422),
CNOT9	unnamed	(-496),
CNP	unnamed	(-366),
CNPPD1	unnamed	(-798),
CNPY2	unnamed	(+432)
CNPY3	unnamed	(-168),
CNPY4	unnamed	(-485),
CNRIP1	unnamed	(+78),
CNST	unnamed	(-534),
CNTD1	unnamed	(-277)
CNTFR	unnamed	(-1584)
CNTLN	unnamed	(+420)
CNTNAP1	unnamed	(-4402)
CNTRL	unnamed	(-23)
CNTROB	unnamed	(-403),
COA3	unnamed	(+189)
COA4	unnamed	(-216),
COA5	unnamed	(-442),
COA6	unnamed	(+91)
COA7	unnamed	(+256)
COASY	unnamed	(+389)
COBLL1	unnamed	(+305),
COCH	unnamed	(+123)
COG1	unnamed	(-399),
COG2	unnamed	(-497),
COG3	unnamed	(+367)
COG4	unnamed	(-791),
COG5	unnamed	(+539)
COG6	unnamed	(+272)
COG7	unnamed	(+184)
COG8	unnamed	(-384),
COIL	unnamed	(+232)
COL1A1	unnamed	(+856)
COL23A1	unnamed	(+904)
COL27A1	unnamed	(+7)
COL4A3BP	unnamed	(+4)
COL4A5	unnamed	(+291)
COL4A6	unnamed	(-1743)
COL9A2	unnamed	(+451)
COLGALT1	unnamed	(+527)
COLGALT2	unnamed	(+620)
COMMD1	unnamed	(+282)
COMMD10	unnamed	(+158)
COMMD2	unnamed	(+114)
COMMD3	unnamed	(-4),
COMMD3-BMI1	unnamed	(-439),
COMMD4	unnamed	(+342)
COMMD5	unnamed	(+705)
COMMD6	unnamed	(-385),
COMMD7	unnamed	(+685)
COMMD8	unnamed	(+303)
COMMD9	unnamed	(+275)
COMT	unnamed	(-117),
COMTD1	unnamed	(+65),
COPA	unnamed	(+42)
COPB1	unnamed	(-279),
COPB2	unnamed	(-297),
COPE	unnamed	(-543),
COPG1	unnamed	(+36)
COPG2	unnamed	(-146),
COPRS	unnamed	(+410)
COPS2	unnamed	(-510),
COPS3	unnamed	(+96),
COPS4	unnamed	(-624),
COPS5	unnamed	(-2472),
COPS6	unnamed	(+167)
COPS7A	unnamed	(+8),
COPS7B	unnamed	(-4984),
COPS8	unnamed	(+182),
COPS9	unnamed	(-267),
COPZ1	unnamed	(+217)
COPZ2	unnamed	(+262),
COQ10A	unnamed	(+194)
COQ10B	unnamed	(-316),
COQ2	unnamed	(+507)
COQ3	unnamed	(+230)
COQ4	unnamed	(+156)
COQ5	unnamed	(+158)
COQ6	unnamed	(-126)
COQ7	unnamed	(+95),
COQ8B	unnamed	(-251)
COQ9	unnamed	(-319),
CORIN	unnamed	(+774)
CORO1A	unnamed	(+756)
CORO1B	unnamed	(-63)
CORO2B	unnamed	(-453),
CORO6	unnamed	(+112)
CORO7	unnamed	(+484)
COTL1	unnamed	(+379)
COX10	unnamed	(+24)
COX11	unnamed	(+204)
COX14	unnamed	(+599)
COX15	unnamed	(-184)
COX16	unnamed	(-245),
COX17	unnamed	(-212),
COX18	unnamed	(-412),
COX19	unnamed	(+453)
COX20	unnamed	(-1637),
COX4I1	unnamed	(-510),
COX5A	unnamed	(-278),
COX5B	unnamed	(-419),
COX6A1	unnamed	(-290),
COX6B1	unnamed	(-4825),
COX6C	unnamed	(+609)
COX7B	unnamed	(-4222),
COX7C	unnamed	(+292)
COX8A	unnamed	(+338)
CPD	unnamed	(-281),
CPEB2	unnamed	(-898),
CPEB4	unnamed	(+413)
CPM	unnamed	(+74)
CPNE2	unnamed	(-223),
CPNE3	unnamed	(+236),
CPOX	unnamed	(-143),
CPPED1	unnamed	(+411)
CPQ	unnamed	(+245),
CPS1	unnamed	(-1242)
CPSF1	unnamed	(-4036),
CPSF2	unnamed	(-572),
CPSF3	unnamed	(-458),
CPSF4	unnamed	(-419),
CPSF6	unnamed	(-364),
CPSF7	unnamed	(-490),
CPT1A	unnamed	(-1867),
CPT1B	unnamed	(-4912),
CPT2	unnamed	(+796)
CPTP	unnamed	(-311),
CPVL	unnamed	(+300)
CR1	unnamed	(+159)
CR1L	unnamed	(-1)
CRACR2A	unnamed	(+93)
CRACR2B	unnamed	(-1200),
CRADD	unnamed	(-6)
CRAMP1	unnamed	(-1757),
CRAT	unnamed	(-933),
CRB3	unnamed	(-3705)
CRBN	unnamed	(+358)
CRCP	unnamed	(+420)
CREB1	unnamed	(-512),
CREB3	unnamed	(-481),
CREB3L2	unnamed	(+366)
CREB3L4	unnamed	(-4593),
CREBBP	unnamed	(-384),
CREBL2	unnamed	(+247)
CREBRF	unnamed	(-349),
CREBZF	unnamed	(-260),
CREG1	unnamed	(-344),
CRELD1	unnamed	(-550),
CRELD2	unnamed	(-523),
CREM	unnamed	(-441),
CRIM1	unnamed	(-33)
CRIPT	unnamed	(-468),
CRK	unnamed	(-334),
CRKL	unnamed	(-407),
CRLF3	unnamed	(+495)
CRLS1	unnamed	(-326),
CROT	unnamed	(-179)
CRTAP	unnamed	(-202),
CRTC1	unnamed	(-346),
CRTC2	unnamed	(-4685),
CRTC3	unnamed	(-351),
CRY1	unnamed	(+299)
CRY2	unnamed	(+380)
CRYBG1	unnamed	(-1235),
CRYBG3	unnamed	(-316),
CRYL1	unnamed	(+38)
CRYZ	unnamed	(-87),
CRYZL1	unnamed	(-1178),
CS	unnamed	(+439)
CSAD	unnamed	(-593),
CSDE1	unnamed	(+243),
CSE1L	unnamed	(+207),
CSF1	unnamed	(+231)
CSF2RA	unnamed	(+444),
CSF3R	unnamed	(+753)
CSGALNACT2	unnamed	(-456),
CSK	unnamed	(+918)
CSNK1A1	unnamed	(-804),
CSNK1D	unnamed	(+466)
CSNK1E	unnamed	(+571)
CSNK1G1	unnamed	(-183),
CSNK1G2	unnamed	(-534),
CSNK2A1	unnamed	(+309),
CSNK2A2	unnamed	(+407)
CSNK2B	unnamed	(-1229),
CSPP1	unnamed	(-2571),
CSRNP1	unnamed	(+364)
CSRNP2	unnamed	(+293)
CSRP2	unnamed	(-239),
CST3	unnamed	(+259)
CST7	unnamed	(+826)
CSTB	unnamed	(-251),
CSTF1	unnamed	(-763),
CSTF2T	unnamed	(+220)
CSTF3	unnamed	(+159)
CTAGE5	unnamed	(-559),
CTBP1	unnamed	(-412),
CTBS	unnamed	(+197)
CTC1	unnamed	(-1060),
CTCF	unnamed	(-570),
CTDNEP1	unnamed	(-524),
CTDP1	unnamed	(-692),
CTDSP1	unnamed	(-1358),
CTDSP2	unnamed	(+762)
CTDSPL	unnamed	(-926),
CTDSPL2	unnamed	(-848),
CTF1	unnamed	(-2845)
CTH	unnamed	(-358),
CTIF	unnamed	(+475)
CTNNA1	unnamed	(-295),
CTNNAL1	unnamed	(+397),
CTNNB1	unnamed	(-379),
CTNNBIP1	unnamed	(-666),
CTNNBL1	unnamed	(-294),
CTNND1	unnamed	(+299),
CTNS	unnamed	(-437),
CTPS1	unnamed	(+69),
CTPS2	unnamed	(-277),
CTR9	unnamed	(+348)
CTRL	unnamed	(-3943)
CTSA	unnamed	(+189)
CTSB	unnamed	(-179),
CTSC	unnamed	(+731)
CTSD	unnamed	(+335),
CTSF	unnamed	(+163)
CTSG	unnamed	(+155)
CTSL	unnamed	(+699)
CTSO	unnamed	(+186)
CTSZ	unnamed	(-40)
CTTNBP2NL	unnamed	(+141)
CTU1	unnamed	(-387),
CTU2	unnamed	(-801),
CUEDC2	unnamed	(-291),
CUL1	unnamed	(+122)
CUL3	unnamed	(-919),
CUL4A	unnamed	(-1105),
CUL5	unnamed	(+688)
CUL7	unnamed	(+380)
CUL9	unnamed	(-239),
CUTA	unnamed	(+562)
CUTC	unnamed	(+64)
CUX1	unnamed	(-1483),
CWC15	unnamed	(+99)
CWC22	unnamed	(+189)
CWC25	unnamed	(+457)
CWC27	unnamed	(-607),
CWF19L1	unnamed	(-265),
CWF19L2	unnamed	(-213),
CXADR	unnamed	(+629)
CXCL1	unnamed	(-128),
CXCL16	unnamed	(+159)
CXCL2	unnamed	(+177)
CXCL3	unnamed	(-19)
CXCR4	unnamed	(-3264),
CXXC1	unnamed	(-624),
[truncated: 8,472 more rows]

## Sheet: APL1_ATRA_H3K4me3>40
#	GREAT	version
AAAS	unnamed	(-4309),
AACS	unnamed	(-185),
AAED1	unnamed	(-338),
AAGAB	unnamed	(-278),
AAK1	unnamed	(-4881),
AAMDC	unnamed	(-989),
AAMP	unnamed	(-533),
AANAT	unnamed	(-406)
AAR2	unnamed	(+275)
AARS	unnamed	(+426)
AARS2	unnamed	(+206)
AARSD1	unnamed	(-272),
AASDH	unnamed	(-591),
AASDHPPT	unnamed	(-473),
AATF	unnamed	(-262),
ABCA1	unnamed	(+567)
ABCA13	unnamed	(+189)
ABCA2	unnamed	(-4717),
ABCA3	unnamed	(+474)
ABCA5	unnamed	(-401),
ABCA7	unnamed	(+311)
ABCB10	unnamed	(-633),
ABCB8	unnamed	(-335),
ABCB9	unnamed	(+749)
ABCC1	unnamed	(-229),
ABCC10	unnamed	(+355)
ABCC4	unnamed	(-301),
ABCC5	unnamed	(+130)
ABCD1	unnamed	(-1070),
ABCD3	unnamed	(-582),
ABCD4	unnamed	(+375)
ABCE1	unnamed	(+322)
ABCF1	unnamed	(-300),
ABCF2	unnamed	(-423),
ABCF3	unnamed	(+398)
ABCG1	unnamed	(+379),
ABCG2	unnamed	(+156)
ABHD1	unnamed	(-209)
ABHD10	unnamed	(+249)
ABHD11	unnamed	(-252),
ABHD12	unnamed	(+655)
ABHD13	unnamed	(-2662),
ABHD14A	unnamed	(-1280),
ABHD14A-ACY1	unnamed	(-4096),
ABHD14B	unnamed	(+226)
ABHD15	unnamed	(-1850),
ABHD16A	unnamed	(+549)
ABHD17A	unnamed	(+415)
ABHD17B	unnamed	(-899),
ABHD17C	unnamed	(-473),
ABHD18	unnamed	(-530),
ABHD2	unnamed	(+760)
ABHD3	unnamed	(-261),
ABHD4	unnamed	(+181)
ABHD5	unnamed	(-189),
ABHD6	unnamed	(+485)
ABHD8	unnamed	(-2598),
ABI1	unnamed	(+410)
ABI2	unnamed	(+284)
ABL1	unnamed	(-685)
ABL2	unnamed	(-358),
ABLIM2	unnamed	(-465),
ABRAXAS1	unnamed	(+385)
ABRAXAS2	unnamed	(+360)
ABT1	unnamed	(-820),
ABTB1	unnamed	(-408),
ABTB2	unnamed	(-1079),
ACAA1	unnamed	(-1831),
ACAA2	unnamed	(-262),
ACACA	unnamed	(-640),
ACACB	unnamed	(-4969),
ACAD10	unnamed	(-816),
ACAD11	unnamed	(+449)
ACAD8	unnamed	(-349),
ACAD9	unnamed	(-393),
ACADM	unnamed	(-529),
ACADS	unnamed	(+287)
ACADSB	unnamed	(-608),
ACADVL	unnamed	(-2467)
ACAP1	unnamed	(+284)
ACAP2	unnamed	(+540)
ACAP3	unnamed	(-909),
ACAT1	unnamed	(+294),
ACBD3	unnamed	(+173)
ACBD4	unnamed	(-328),
ACBD5	unnamed	(-2466),
ACBD6	unnamed	(-154),
ACBD7	unnamed	(+161)
ACCS	unnamed	(+244),
ACD	unnamed	(+483)
ACE	unnamed	(+53)
ACER2	unnamed	(-295),
ACER3	unnamed	(+337)
ACIN1	unnamed	(-757),
ACKR2	unnamed	(-4704)
ACKR3	unnamed	(-1136)
ACLY	unnamed	(-485),
ACO1	unnamed	(+50)
ACO2	unnamed	(-651),
ACOT12	unnamed	(+167)
ACOT13	unnamed	(-321)
ACOT2	unnamed	(+588)
ACOT4	unnamed	(+318)
ACOT6	unnamed	(-4050)
ACOT8	unnamed	(-356),
ACOT9	unnamed	(+210)
ACOX1	unnamed	(-813),
ACOX3	unnamed	(-177)
ACP1	unnamed	(-485),
ACP2	unnamed	0
ACP5	unnamed	(+41)
ACP6	unnamed	(-247),
ACSF2	unnamed	(-221),
ACSF3	unnamed	(-187),
ACSL1	unnamed	(+321),
ACSL3	unnamed	(+548)
ACSL4	unnamed	(+345),
ACSL5	unnamed	(+276)
ACSS1	unnamed	(-64),
ACSS2	unnamed	(-3779),
ACTB	unnamed	(-1306),
ACTG1	unnamed	(-2665),
ACTL6A	unnamed	(-340),
ACTN1	unnamed	(-841),
ACTN3	unnamed	(-561),
ACTN4	unnamed	(+712)
ACTR10	unnamed	(-450),
ACTR1A	unnamed	(-1698),
ACTR1B	unnamed	(-617),
ACTR2	unnamed	(-438),
ACTR3	unnamed	(-432),
ACTR3B	unnamed	(+367)
ACTR5	unnamed	(+110)
ACTR6	unnamed	(+331)
ACTR8	unnamed	(+296)
ACTRT3	unnamed	(-3375),
ACVR1	unnamed	(-1630),
ACVR1B	unnamed	(-408),
ACVR2A	unnamed	(+287)
ACY1	unnamed	(-95)
ACYP1	unnamed	(-111),
ACYP2	unnamed	(-810),
ADA	unnamed	(-1251),
ADAD2	unnamed	(-4330)
ADAL	unnamed	(-4725)
ADAM10	unnamed	(-287),
ADAM15	unnamed	(-334),
ADAM17	unnamed	(-337),
ADAM19	unnamed	(+124)
ADAM22	unnamed	(-411),
ADAM8	unnamed	(+92),
ADAM9	unnamed	(-760),
ADAMTS10	unnamed	(-2186)
ADAMTS13	unnamed	(-4256),
ADAMTS15	unnamed	(-375),
ADAMTS17	unnamed	(+187)
ADAMTS2	unnamed	(+484)
ADAMTS4	unnamed	(-3886),
ADAMTS6	unnamed	(-1172),
ADAMTS7	unnamed	(+167)
ADAMTSL4	unnamed	(-239)
ADAP2	unnamed	(+282)
ADAR	unnamed	(+392)
ADAT1	unnamed	(-217),
ADAT2	unnamed	(-478),
ADAT3	unnamed	(+129),
ADCK1	unnamed	(+219)
ADCK2	unnamed	(+5),
ADCK5	unnamed	(+230)
ADCY3	unnamed	(-1456)
ADCY4	unnamed	(-4615)
ADCY6	unnamed	(-4651)
ADCY7	unnamed	(+263)
ADCY9	unnamed	(-649),
ADD1	unnamed	(-363),
ADD3	unnamed	(+688)
ADGB	unnamed	(+185)
ADGRA2	unnamed	(-276)
ADGRA3	unnamed	(-171),
ADGRB3	unnamed	(-468),
ADGRE5	unnamed	(+539)
ADGRG5	unnamed	(+652)
ADGRL1	unnamed	(-998)
ADGRL3	unnamed	(-792),
ADH5	unnamed	(-801),
ADHFE1	unnamed	(-3856),
ADI1	unnamed	(-240),
ADIPOR1	unnamed	(-275),
ADIPOR2	unnamed	(-351),
ADK	unnamed	(-686),
ADM	unnamed	(-1917),
ADM2	unnamed	(+64),
ADNP	unnamed	(-251),
ADNP2	unnamed	(+868)
ADO	unnamed	(+277)
ADORA2B	unnamed	(+280)
ADPGK	unnamed	(+18)
ADPRH	unnamed	(+471),
ADPRHL2	unnamed	(-1199),
ADPRM	unnamed	(-46)
ADRA2A	unnamed	(-586)
ADRA2B	unnamed	(-745)
ADRB1	unnamed	(-726),
ADRB2	unnamed	(+944)
ADRM1	unnamed	(+523)
ADSL	unnamed	(-560),
ADSS	unnamed	(+718)
AEBP2	unnamed	(+584)
AEN	unnamed	(+290),
AES	unnamed	(+269)
AFAP1L1	unnamed	(+198)
AFF1	unnamed	(-745),
AFF2	unnamed	(+779)
AFF3	unnamed	(+817),
AFF4	unnamed	(-245),
AFG1L	unnamed	(+396)
AFG3L2	unnamed	(-564),
AFMID	unnamed	(-475)
AFTPH	unnamed	(-697),
AGA	unnamed	(-211),
AGAP2	unnamed	(-3754)
AGAP3	unnamed	(-3367),
AGBL2	unnamed	(+129)
AGBL3	unnamed	(+199)
AGBL5	unnamed	(-1345),
AGFG1	unnamed	(+35),
AGFG2	unnamed	(-517),
AGGF1	unnamed	(+353)
AGK	unnamed	(+375)
AGL	unnamed	(-271)
AGO1	unnamed	(+464)
AGO2	unnamed	(-437),
AGO3	unnamed	(-264),
AGO4	unnamed	(-307),
AGPAT1	unnamed	(-1611)
AGPAT2	unnamed	(+133),
AGPAT4	unnamed	(+111)
AGPAT5	unnamed	(-201),
AGPS	unnamed	(-314),
AGRN	unnamed	(+140)
AGTPBP1	unnamed	(-354),
AGTRAP	unnamed	(+285)
AHCTF1	unnamed	(-1082),
AHCY	unnamed	(+318)
AHCYL1	unnamed	(+430)
AHCYL2	unnamed	(-352),
AHDC1	unnamed	(-735),
AHI1	unnamed	(-111)
AHNAK	unnamed	(-249),
AHR	unnamed	(+586)
AHSA1	unnamed	(-698),
AHSA2	unnamed	(-636),
AIDA	unnamed	(-751),
AIF1	unnamed	(+849)
AIG1	unnamed	(-439),
AIMP1	unnamed	(-569),
AIMP2	unnamed	(-398),
AIP	unnamed	(-174),
AJUBA	unnamed	(-476),
AK2	unnamed	(+389)
AK3	unnamed	(+118)
AK4	unnamed	(+48),
AK5	unnamed	(+67)
AK6	unnamed	(-517),
AK7	unnamed	(-751),
AK8	unnamed	(+394)
AK9	unnamed	(-345),
AKAP1	unnamed	(-1106),
AKAP10	unnamed	(-315),
AKAP11	unnamed	(-549),
AKAP13	unnamed	(-611),
AKAP17A	unnamed	(+185),
AKAP3	unnamed	(-99),
AKAP8	unnamed	(-425),
AKAP8L	unnamed	(+414)
AKAP9	unnamed	(-254),
AKIP1	unnamed	(-504),
AKIRIN1	unnamed	(-255),
AKIRIN2	unnamed	(-492),
AKNA	unnamed	(-3843)
AKR1A1	unnamed	(+43),
AKR1B1	unnamed	(+159),
AKR1C3	unnamed	(+992)
AKR1E2	unnamed	(+188)
AKR7A2	unnamed	(-437),
AKT1	unnamed	(-935)
AKT1S1	unnamed	(-180),
AKT2	unnamed	(+420)
AKTIP	unnamed	(-535),
ALAD	unnamed	(+296)
ALAS1	unnamed	(+442),
ALCAM	unnamed	(-515),
ALDH16A1	unnamed	(-1621),
ALDH18A1	unnamed	(+55)
ALDH1B1	unnamed	(+222)
ALDH1L2	unnamed	(+551)
ALDH2	unnamed	(-14),
ALDH3A2	unnamed	(+2)
ALDH3B1	unnamed	(+308)
ALDH4A1	unnamed	(-326),
ALDH5A1	unnamed	(+231)
ALDH6A1	unnamed	(-738),
ALDH9A1	unnamed	(+426)
ALDOA	unnamed	(+224)
ALG1	unnamed	(+217)
ALG10	unnamed	(+434),
ALG10B	unnamed	(+407)
ALG11	unnamed	(-646),
ALG12	unnamed	(-328),
ALG13	unnamed	(+241)
ALG14	unnamed	(+27)
ALG2	unnamed	(-589),
ALG3	unnamed	(-1061),
ALG5	unnamed	(-1653),
ALG6	unnamed	(-190),
ALG8	unnamed	(+67)
ALG9	unnamed	(+304)
ALKAL1	unnamed	(-41)
ALKBH1	unnamed	(-59)
ALKBH2	unnamed	(-4972),
ALKBH3	unnamed	(+286)
ALKBH4	unnamed	(-307),
ALKBH5	unnamed	(-1196),
ALKBH6	unnamed	(-411),
ALKBH7	unnamed	(+21),
ALKBH8	unnamed	(+162)
ALMS1	unnamed	(-151),
ALOX5	unnamed	(-706),
ALOXE3	unnamed	(-2922),
ALPK1	unnamed	(+367)
ALS2	unnamed	(+96)
ALS2CL	unnamed	(+216)
ALYREF	unnamed	(-743),
AMACR	unnamed	(-404),
AMBRA1	unnamed	(+347)
AMD1	unnamed	(-489),
AMDHD1	unnamed	(-849),
AMDHD2	unnamed	(+93),
AMER1	unnamed	(-430),
AMFR	unnamed	(+433),
AMIGO1	unnamed	(-275),
AMIGO2	unnamed	(-699),
AMIGO3	unnamed	(-4643),
AMMECR1	unnamed	(+605)
AMOTL1	unnamed	(+374),
AMPD2	unnamed	(-425),
AMPD3	unnamed	(+85)
AMZ2	unnamed	(+57),
ANAPC1	unnamed	(+28),
ANAPC10	unnamed	(+287)
ANAPC11	unnamed	(-618),
ANAPC13	unnamed	(-628),
ANAPC15	unnamed	(-1165)
ANAPC16	unnamed	(-519),
ANAPC2	unnamed	(-486),
ANAPC4	unnamed	(-404),
ANAPC5	unnamed	(-448),
ANAPC7	unnamed	(+383)
ANG	unnamed	(-1236),
ANGEL1	unnamed	(+359)
ANGEL2	unnamed	(+431)
ANGPT1	unnamed	(+571),
ANGPTL6	unnamed	(-3754)
ANK1	unnamed	(-563)
ANKAR	unnamed	(-974)
ANKFY1	unnamed	(-357),
ANKH	unnamed	(-589),
ANKHD1	unnamed	(-801),
ANKHD1-EIF4EBP3	unnamed	(-895),
ANKIB1	unnamed	(-187)
ANKLE2	unnamed	(+469),
ANKMY1	unnamed	(-3461),
ANKMY2	unnamed	(-874),
ANKRA2	unnamed	(+113)
ANKRD10	unnamed	(-610),
ANKRD11	unnamed	(-688),
ANKRD12	unnamed	(-478),
ANKRD13A	unnamed	(-4253),
ANKRD13B	unnamed	(-4438),
ANKRD13C	unnamed	(+201),
ANKRD13D	unnamed	(-378),
ANKRD17	unnamed	(-707),
ANKRD26	unnamed	(+18)
ANKRD27	unnamed	(-774),
ANKRD28	unnamed	(+111)
ANKRD34B	unnamed	(+321),
ANKRD36B	unnamed	(-731),
ANKRD36C	unnamed	(-886),
ANKRD37	unnamed	(-253),
ANKRD39	unnamed	(-356),
ANKRD40	unnamed	(-20),
ANKRD44	unnamed	(-17),
ANKRD46	unnamed	(+277)
ANKRD49	unnamed	(-333),
ANKRD50	unnamed	(-614),
ANKRD52	unnamed	(-227),
ANKRD53	unnamed	(-1204)
ANKRD54	unnamed	(-4677),
ANKRD9	unnamed	(-418)
ANKS1A	unnamed	(-1203),
ANKS3	unnamed	(-299)
ANKS6	unnamed	(-225),
ANKZF1	unnamed	(-437),
ANLN	unnamed	(+537)
ANO10	unnamed	(+309)
ANO5	unnamed	(-123)
ANO6	unnamed	(-531),
ANO8	unnamed	(-2853),
ANP32A	unnamed	(-491),
ANP32B	unnamed	(-411),
ANP32E	unnamed	(-347),
ANPEP	unnamed	(-165),
ANTXR1	unnamed	(+184)
ANTXR2	unnamed	(-833),
ANTXRL	unnamed	(-3961),
ANXA1	unnamed	(-4354),
ANXA11	unnamed	(+233),
ANXA2	unnamed	(-627),
ANXA2R	unnamed	(-276),
ANXA3	unnamed	(+345),
ANXA4	unnamed	(+82),
ANXA5	unnamed	(-125),
ANXA6	unnamed	(-131),
ANXA7	unnamed	(-276),
ANXA9	unnamed	(-2609)
AOAH	unnamed	(+236)
AOX1	unnamed	(+100),
AP1AR	unnamed	(-430),
AP1B1	unnamed	(-375),
AP1G1	unnamed	(-262),
AP1G2	unnamed	(+540)
AP1M1	unnamed	(+245)
AP1S1	unnamed	(+369)
AP1S2	unnamed	(-472),
AP1S3	unnamed	(+87)
AP2A1	unnamed	(+201)
AP2A2	unnamed	(+242),
AP2B1	unnamed	(-388),
AP2M1	unnamed	(+333)
AP2S1	unnamed	(-321)
AP3B1	unnamed	(-548),
AP3B2	unnamed	(+29)
AP3D1	unnamed	(+561)
AP3M1	unnamed	(-513),
AP3M2	unnamed	(-454),
AP3S1	unnamed	(-356),
AP3S2	unnamed	(-243),
AP4B1	unnamed	(-595),
AP4E1	unnamed	(-545),
AP4M1	unnamed	(-1032),
AP4S1	unnamed	(-394),
AP5B1	unnamed	(+560)
AP5M1	unnamed	(-361),
AP5S1	unnamed	(+153)
AP5Z1	unnamed	(-357),
APAF1	unnamed	(-722),
APBA1	unnamed	(-485),
APBA3	unnamed	(-1087),
APBB1	unnamed	(-256)
APBB1IP	unnamed	(+900)
APBB2	unnamed	(-2086),
APBB3	unnamed	(-734),
APC	unnamed	(-195),
APCDD1	unnamed	(+469)
APEH	unnamed	(-345),
APEX1	unnamed	(-618),
APEX2	unnamed	(+77),
APH1A	unnamed	(-475),
APH1B	unnamed	(-278),
API5	unnamed	(+336)
APIP	unnamed	(-327),
APLF	unnamed	(-824),
APLP2	unnamed	(-481),
APMAP	unnamed	(-25),
APOA2	unnamed	(-4034),
APOBEC3B	unnamed	(-292)
APOBEC3C	unnamed	(+317)
APOBEC3D	unnamed	(+404)
APOBEC3F	unnamed	(+506)
APOBEC3G	unnamed	(+485)
APOBR	unnamed	(-2943),
APOC1	unnamed	(+891)
APOL1	unnamed	(+95)
APOL2	unnamed	(+706)
APOL6	unnamed	(+185)
APOLD1	unnamed	(-2223),
APOM	unnamed	(-3172),
APOO	unnamed	(+156),
APOOL	unnamed	(+373)
APOPT1	unnamed	(-228),
APP	unnamed	(-406),
APPBP2	unnamed	(+178)
APPL1	unnamed	(-303),
APPL2	unnamed	(-349),
APRT	unnamed	(-278),
APTX	unnamed	(-306),
AQP11	unnamed	(+63)
AQP3	unnamed	(-149)
AQR	unnamed	(-257),
ARAP1	unnamed	(+162)
ARAP2	unnamed	(-140),
ARAP3	unnamed	(-8),
ARCN1	unnamed	(+56)
AREG	unnamed	(+116)
AREL1	unnamed	(+91),
ARF1	unnamed	(-1165),
ARF3	unnamed	(+324),
ARF4	unnamed	(-962),
ARF5	unnamed	(-3029),
ARF6	unnamed	(-999),
ARFGAP1	unnamed	(+138)
ARFGAP2	unnamed	(-197),
ARFGAP3	unnamed	(+272),
ARFGEF1	unnamed	(-605),
ARFGEF2	unnamed	(-585),
ARFGEF3	unnamed	(-224)
ARFIP1	unnamed	(-188)
ARFIP2	unnamed	(-620),
ARFRP1	unnamed	(-300),
ARG2	unnamed	(+50)
ARGLU1	unnamed	(+479)
ARHGAP1	unnamed	(-625),
ARHGAP10	unnamed	(-295),
ARHGAP11A	unnamed	(-1515),
ARHGAP11B	unnamed	(-1613),
ARHGAP12	unnamed	(-692),
ARHGAP17	unnamed	(-110),
ARHGAP18	unnamed	(+243)
ARHGAP19	unnamed	(+308)
ARHGAP21	unnamed	(-1336),
ARHGAP23	unnamed	(+331)
ARHGAP25	unnamed	(+541),
ARHGAP26	unnamed	(-395),
ARHGAP27	unnamed	(-2037),
ARHGAP30	unnamed	(+384),
ARHGAP31	unnamed	(+155)
ARHGAP33	unnamed	(-486),
ARHGAP5	unnamed	(-872),
ARHGAP9	unnamed	(+490)
ARHGDIA	unnamed	(-399),
ARHGDIB	unnamed	(+484),
ARHGEF1	unnamed	(-771),
ARHGEF11	unnamed	(-990),
ARHGEF12	unnamed	(-532)
ARHGEF16	unnamed	(+483)
ARHGEF17	unnamed	(+49)
ARHGEF19	unnamed	(-4682)
ARHGEF2	unnamed	(-453),
ARHGEF26	unnamed	(+563)
ARHGEF28	unnamed	(-319),
ARHGEF3	unnamed	(+391)
ARHGEF39	unnamed	(+125)
ARHGEF40	unnamed	(+666)
ARHGEF7	unnamed	(-305)
ARHGEF9	unnamed	(+125)
ARID1A	unnamed	(-3235),
ARID1B	unnamed	(-430),
ARID2	unnamed	(-3556),
ARID3A	unnamed	(-804),
ARID3B	unnamed	(-515),
ARID4A	unnamed	(-717),
ARID4B	unnamed	(-1788),
ARID5A	unnamed	(+246)
ARID5B	unnamed	(-3778),
ARIH1	unnamed	(-213),
ARIH2	unnamed	(+105)
ARIH2OS	unnamed	(+459)
ARL1	unnamed	(-457),
ARL10	unnamed	(-4000),
ARL11	unnamed	(+503),
ARL13B	unnamed	(+246)
ARL14EP	unnamed	(+223)
ARL15	unnamed	(-1009),
ARL16	unnamed	(-420),
ARL2	unnamed	(+125)
ARL2-SNX15	unnamed	(+56)
ARL2BP	unnamed	(+321)
ARL3	unnamed	(-470),
ARL4A	unnamed	(-630),
ARL4C	unnamed	(-314)
ARL4D	unnamed	(+57)
ARL5A	unnamed	(+493)
ARL5B	unnamed	(-455),
ARL5C	unnamed	(+859)
ARL6	unnamed	(+150)
ARL6IP1	unnamed	(+677)
ARL6IP4	unnamed	(-4709),
ARL6IP5	unnamed	(-5000),
ARL6IP6	unnamed	(-849),
ARL8A	unnamed	(-149),
ARL8B	unnamed	(+600)
ARL9	unnamed	(+539)
ARMC1	unnamed	(-389),
ARMC10	unnamed	(-143),
ARMC12	unnamed	(-4858)
ARMC2	unnamed	(+254)
ARMC3	unnamed	(+23)
ARMC4	unnamed	(+256),
ARMC5	unnamed	(+314),
ARMC6	unnamed	(-481),
ARMC7	unnamed	(-443),
ARMC8	unnamed	(-345),
ARMCX3	unnamed	(-4960),
ARMCX6	unnamed	(+164)
ARMT1	unnamed	(-388),
ARNT	unnamed	(-340),
ARNTL	unnamed	(-552),
ARNTL2	unnamed	(+361)
ARPC1A	unnamed	(-239),
ARPC1B	unnamed	(+314)
ARPC2	unnamed	(-319),
ARPC3	unnamed	(+291),
ARPC4	unnamed	(-806),
ARPC4-TTLL3	unnamed	(-803),
ARPC5	unnamed	(-481),
ARPC5L	unnamed	(-510),
ARPIN	unnamed	(+76)
ARRB1	unnamed	(-863),
ARRB2	unnamed	(-432),
ARRDC1	unnamed	(+364)
ARRDC2	unnamed	(-439),
ARRDC3	unnamed	(+607)
ARRDC4	unnamed	(+459)
ARSA	unnamed	(-376),
ARSB	unnamed	(+269),
ARSD	unnamed	(+239)
ARSK	unnamed	(-286),
ARTN	unnamed	(+385)
ARV1	unnamed	(-741),
ARVCF	unnamed	(-4592),
ASAH1	unnamed	(+211)
ASAP2	unnamed	(-331),
ASAP3	unnamed	(+117),
ASB1	unnamed	(+217)
ASB13	unnamed	(-375),
ASB3	unnamed	(-13)
ASB6	unnamed	(+312)
ASB7	unnamed	(-659),
ASB8	unnamed	(+372)
ASCC1	unnamed	(+326),
ASCC2	unnamed	(-411),
ASCC3	unnamed	(+147)
ASF1A	unnamed	(-732),
ASF1B	unnamed	(-403),
ASH1L	unnamed	(-997),
ASH2L	unnamed	(-147),
ASL	unnamed	(+309)
ASMTL	unnamed	(-1395),
ASNA1	unnamed	(-2925),
ASNS	unnamed	(+421)
ASNSD1	unnamed	(+273),
ASPH	unnamed	(-351),
ASPHD1	unnamed	(-464),
ASPHD2	unnamed	(-640),
ASPM	unnamed	(-475),
ASPSCR1	unnamed	(-230),
ASRGL1	unnamed	(+475)
ASS1	unnamed	(+106),
ASTE1	unnamed	(-185),
ASXL1	unnamed	(-465),
ATAD1	unnamed	(-173)
ATAD2	unnamed	(+434)
ATAD2B	unnamed	(-644),
ATAD3A	unnamed	(-252),
ATAD3B	unnamed	(-160),
ATAD5	unnamed	(-316),
ATAT1	unnamed	(+112)
ATE1	unnamed	(-433),
ATF1	unnamed	(-838),
ATF2	unnamed	(-505),
ATF3	unnamed	(-1622),
ATF4	unnamed	(-695),
ATF5	unnamed	(+270)
ATF6	unnamed	(-664),
ATF6B	unnamed	(-2391),
ATF7	unnamed	(-241),
ATF7IP2	unnamed	(+518)
ATG10	unnamed	(-227),
ATG101	unnamed	(+255)
ATG12	unnamed	(-928),
ATG13	unnamed	(-577),
ATG14	unnamed	(+150)
ATG16L1	unnamed	(+397)
ATG16L2	unnamed	(-914),
ATG2A	unnamed	(+480)
ATG2B	unnamed	(+35)
ATG3	unnamed	(-630),
ATG4A	unnamed	(-333),
ATG4B	unnamed	(-1092),
ATG4C	unnamed	(-593),
ATG4D	unnamed	(-260),
ATG5	unnamed	(+355)
ATG7	unnamed	(+417)
ATG9A	unnamed	(-704),
ATG9B	unnamed	(-4196),
ATIC	unnamed	(+209)
ATL1	unnamed	(+736)
ATL2	unnamed	(+467)
ATL3	unnamed	(+531)
ATM	unnamed	(-602),
ATMIN	unnamed	(+325),
ATOH7	unnamed	(+312)
ATOH8	unnamed	(+96),
ATOX1	unnamed	(-234)
ATP10D	unnamed	(+355)
ATP11A	unnamed	(-818),
ATP11B	unnamed	(-1077),
ATP12A	unnamed	(+99)
ATP13A1	unnamed	(-4758),
ATP13A2	unnamed	(+293),
ATP1A1	unnamed	(-951),
ATP1B1	unnamed	(+418)
ATP1B3	unnamed	(-471),
ATP23	unnamed	(+485)
ATP2A2	unnamed	(-800),
ATP2A3	unnamed	(-407),
ATP2B1	unnamed	(-1345),
ATP2B4	unnamed	(+804)
ATP2C1	unnamed	(+330),
ATP5A1	unnamed	(+355)
ATP5B	unnamed	(+541)
ATP5C1	unnamed	(-373),
ATP5D	unnamed	(+233)
ATP5E	unnamed	(-341),
ATP5F1	unnamed	(+32),
ATP5G1	unnamed	(-615),
ATP5G2	unnamed	(-641),
ATP5H	unnamed	(-624),
ATP5I	unnamed	(-855),
ATP5J	unnamed	(-1236),
ATP5J2	unnamed	(+470)
ATP5L	unnamed	(-188),
ATP5O	unnamed	(-47),
ATP5S	unnamed	(-730),
ATP6AP1	unnamed	(-681),
ATP6AP1L	unnamed	(-1318),
ATP6AP2	unnamed	(-232),
ATP6V0A1	unnamed	(+241)
ATP6V0A2	unnamed	(+196)
ATP6V0B	unnamed	(-4791),
ATP6V0C	unnamed	(+327)
ATP6V0D1	unnamed	(-678),
ATP6V0E1	unnamed	(+489)
ATP6V0E2	unnamed	(+388),
ATP6V1A	unnamed	(-1233),
ATP6V1B2	unnamed	(+519)
ATP6V1C1	unnamed	(-209),
ATP6V1D	unnamed	(-388),
ATP6V1E1	unnamed	(-264),
ATP6V1F	unnamed	(+383)
ATP6V1G1	unnamed	(+477)
ATP6V1H	unnamed	(-256),
ATP7A	unnamed	(+241)
ATP7B	unnamed	(-1169),
ATP8A1	unnamed	(-585),
ATP8B2	unnamed	(-2754),
ATP8B3	unnamed	(-460),
ATP9B	unnamed	(-583),
ATPAF1	unnamed	(-117),
ATPAF2	unnamed	(-630),
ATPIF1	unnamed	(-3396),
ATR	unnamed	(-337),
ATRAID	unnamed	(-207),
ATRIP	unnamed	(+113)
ATRN	unnamed	(+114),
ATRNL1	unnamed	(-581)
ATRX	unnamed	(+137),
ATXN1	unnamed	(-773),
ATXN10	unnamed	(+260)
ATXN1L	unnamed	(+174)
ATXN2	unnamed	(-135),
ATXN2L	unnamed	(-310),
ATXN3	unnamed	(+462)
ATXN7L1	unnamed	(+177),
ATXN7L3	unnamed	(-2610),
ATXN7L3B	unnamed	(-221),
AUH	unnamed	(+348)
AUNIP	unnamed	(-1002),
AUP1	unnamed	(-356),
AURKA	unnamed	(-688),
AURKAIP1	unnamed	(-635),
AURKB	unnamed	(-292),
AUTS2	unnamed	(-2065),
AVEN	unnamed	(-26),
AVL9	unnamed	(-4810),
AVPI1	unnamed	(-191),
AXIN1	unnamed	(-573),
AXIN2	unnamed	(+146),
AZI2	unnamed	(+463)
AZIN1	unnamed	(+234)
AZIN2	unnamed	(-980)
AZU1	unnamed	(+352),
B2M	unnamed	(-770),
B3GALNT1	unnamed	(+315)
B3GALNT2	unnamed	(-727),
B3GALT4	unnamed	(-4853),
B3GALT6	unnamed	(-664)
B3GAT3	unnamed	(+410)
B3GLCT	unnamed	(+174),
B3GNT2	unnamed	(-373),
B3GNT4	unnamed	(-31)
B3GNT5	unnamed	(+426)
B3GNT8	unnamed	(+74),
B3GNTL1	unnamed	(+324)
B4GALT1	unnamed	(+552)
B4GALT2	unnamed	(-4724)
B4GALT3	unnamed	(+605)
B4GALT4	unnamed	(-430),
B4GALT5	unnamed	(-243),
B4GALT6	unnamed	(-883),
B4GALT7	unnamed	(-293),
B4GAT1	unnamed	(-263),
B9D1	unnamed	(-176),
B9D2	unnamed	(+129)
BAALC	unnamed	(+359)
BABAM1	unnamed	(+332)
BABAM2	unnamed	(-569),
BACE1	unnamed	(+481)
BACE2	unnamed	(+102)
BACH1	unnamed	(-822),
BACH2	unnamed	(+64),
BAD	unnamed	(-650),
BAG1	unnamed	(-606),
BAG2	unnamed	(-240),
BAG3	unnamed	(-79)
BAG4	unnamed	(-283),
BAG5	unnamed	(-1267),
BAG6	unnamed	(-475),
BAHCC1	unnamed	(-1654),
BAHD1	unnamed	(-780),
BAIAP2	unnamed	(-873),
BAIAP2L1	unnamed	(+61)
BAK1	unnamed	(+331),
BAMBI	unnamed	(-244),
BANF1	unnamed	(+116)
BANK1	unnamed	(+275)
BAP1	unnamed	(-699),
BARD1	unnamed	(-547),
BASP1	unnamed	(+664)
BATF	unnamed	(+286)
BATF3	unnamed	(-461),
BAX	unnamed	(+146)
BAZ1A	unnamed	(+25)
BAZ1B	unnamed	(-383),
BAZ2A	unnamed	(-402),
BAZ2B	unnamed	(+632)
BBIP1	unnamed	(-1082),
BBOF1	unnamed	(-524),
BBS1	unnamed	(+166)
BBS10	unnamed	(-412),
BBS12	unnamed	(+159),
BBS2	unnamed	(+520)
BBS4	unnamed	(-228),
BBS5	unnamed	(+465)
BBS7	unnamed	(+261)
BBS9	unnamed	(-39)
BBX	unnamed	(+491),
BCAP29	unnamed	(-491)
BCAP31	unnamed	(-9),
BCAR3	unnamed	(-522),
BCAS2	unnamed	(+222)
BCAS3	unnamed	(-2270),
BCAS4	unnamed	(+363)
BCAT1	unnamed	(-571),
BCAT2	unnamed	(-17)
BCCIP	unnamed	(-530),
BCDIN3D	unnamed	(+424)
BCKDHA	unnamed	(-257),
BCKDHB	unnamed	(+236)
BCL10	unnamed	(+209),
BCL11A	unnamed	(-4131),
BCL2	unnamed	(-510),
BCL2A1	unnamed	(+568)
BCL2L1	unnamed	(-430)
BCL2L11	unnamed	(-685),
BCL2L12	unnamed	(+36)
BCL2L13	unnamed	(-309),
BCL2L2	unnamed	(-4332),
BCL2L2-PABPN1	unnamed	(-4537),
BCL3	unnamed	(-1156),
BCL6	unnamed	(-175)
BCL7B	unnamed	(+184),
BCL7C	unnamed	(-2610),
BCLAF1	unnamed	(-494),
BCR	unnamed	(+211),
BCS1L	unnamed	(-545),
BDH1	unnamed	(+365)
BDP1	unnamed	(+329)
BECN1	unnamed	(+246)
BEND3	unnamed	(-1859),
BEND5	unnamed	(-262),
BEND6	unnamed	(-1325),
BET1	unnamed	(-176),
BET1L	unnamed	(-1616),
BEX4	unnamed	(+56),
BFAR	unnamed	(-2897),
BHLHA9	unnamed	(-2394),
BHLHE41	unnamed	(-999),
BHMG1	unnamed	(-2561)
BICD1	unnamed	(-322)
BICD2	unnamed	(-455),
BICDL1	unnamed	(-865),
BICRA	unnamed	(+246)
BID	unnamed	(-3593),
BIK	unnamed	(+423)
BIN1	unnamed	(+57),
BIN2	unnamed	(+439),
BIN3	unnamed	(+276)
BIRC2	unnamed	(-525),
BIRC3	unnamed	(+82),
BIRC5	unnamed	(+360),
BIRC6	unnamed	(-339),
BIVM	unnamed	(-230),
BIVM-ERCC5	unnamed	(-291),
BLCAP	unnamed	(-376),
BLM	unnamed	(-357),
BLMH	unnamed	(+142)
BLOC1S1	unnamed	(+404),
BLOC1S2	unnamed	(+338)
BLOC1S3	unnamed	(-865),
BLOC1S4	unnamed	(+236),
BLOC1S5	unnamed	(+258)
BLOC1S5-TXNDC5	unnamed	(+208)
BLOC1S6	unnamed	(-514),
BLVRA	unnamed	(+189)
BLVRB	unnamed	(-385),
BLZF1	unnamed	(-335),
BMF	unnamed	(-423),
BMI1	unnamed	(-4672),
BMP1	unnamed	(+728)
BMP2	unnamed	(+232)
BMP2K	unnamed	(-677),
BMP3	unnamed	(-22)
BMP6	unnamed	(-535),
BMP8A	unnamed	(-180)
BMP8B	unnamed	(-254),
BMPR1A	unnamed	(-420),
BMPR2	unnamed	(-402)
BMS1	unnamed	(-419),
BMT2	unnamed	(-418),
BNC2	unnamed	(-838),
BNIP1	unnamed	(+402)
BNIP2	unnamed	(-221),
BNIP3	unnamed	(-402),
BNIP3L	unnamed	(+185),
BOC	unnamed	(-163)
BOD1	unnamed	(+331)
BOD1L1	unnamed	(-441),
BOLA1	unnamed	(-2322),
BOLA3	unnamed	(-194),
BOP1	unnamed	(-713),
BORA	unnamed	(-608),
BORCS5	unnamed	(+260)
BORCS7	unnamed	(+193),
BORCS8	unnamed	(-558),
BORCS8-MEF2B	unnamed	(-1016),
BPGM	unnamed	(-446),
BPHL	unnamed	(+27)
BPI	unnamed	(+532)
BPNT1	unnamed	(-3948),
BPTF	unnamed	(-553),
BRAF	unnamed	(-421),
BRAP	unnamed	(-416),
BRAT1	unnamed	(-3524),
BRCA1	unnamed	(-508),
BRCA2	unnamed	(+220)
BRCC3	unnamed	(-582)
BRD1	unnamed	(-2376),
BRD2	unnamed	(-4962),
BRD3	unnamed	(-754),
BRD7	unnamed	(+254)
BRD8	unnamed	(-281),
BRD9	unnamed	(+127)
BRF1	unnamed	(-874),
BRF2	unnamed	(+321)
BRI3	unnamed	(-596),
BRI3BP	unnamed	(-4728),
BRICD5	unnamed	(-3505),
BRIP1	unnamed	(-352),
BRIX1	unnamed	(-189),
BRK1	unnamed	(+467)
BRMS1	unnamed	(-2836),
BRMS1L	unnamed	(-307),
BROX	unnamed	(-713),
BRPF1	unnamed	(-614),
BRPF3	unnamed	(-68),
BRSK1	unnamed	(-4080)
BRWD1	unnamed	(-111),
BRWD3	unnamed	(+537)
BSCL2	unnamed	(-2519),
BSG	unnamed	(-1041),
BSPRY	unnamed	(+399),
BST1	unnamed	(+348)
BST2	unnamed	(-465),
BTAF1	unnamed	(-217),
BTBD1	unnamed	(+498)
BTBD11	unnamed	(-281),
BTBD2	unnamed	(+394)
BTBD3	unnamed	(+12),
BTBD6	unnamed	(-222)
BTBD7	unnamed	(-442),
BTBD8	unnamed	(+309)
BTBD9	unnamed	(+43)
BTC	unnamed	(+480)
BTD	unnamed	(-506),
BTF3	unnamed	(-224),
BTF3L4	unnamed	(-1145),
BTG1	unnamed	(-548),
BTG2	unnamed	(-391),
BTG3	unnamed	(+209),
BTN2A1	unnamed	(+356),
BTN2A2	unnamed	(+214)
BTN3A1	unnamed	(+157)
BTN3A2	unnamed	(+184)
BTN3A3	unnamed	(+169)
BTRC	unnamed	(+396)
BUB1	unnamed	(-859),
BUB1B	unnamed	(+305),
BUB3	unnamed	(+477)
BUD13	unnamed	(-430),
BUD23	unnamed	(-493),
BUD31	unnamed	(-323),
BVES	unnamed	(+258)
BYSL	unnamed	(+112)
BZW1	unnamed	(-1224),
BZW2	unnamed	(-1014),
C10orf76	unnamed	(+400),
C10orf88	unnamed	(+342)
C10orf95	unnamed	(+382)
C11orf1	unnamed	(-120)
C11orf21	unnamed	(-463),
C11orf24	unnamed	(-374),
C11orf45	unnamed	(-116),
C11orf49	unnamed	(+124)
C11orf54	unnamed	(-451),
C11orf57	unnamed	(+214)
C11orf58	unnamed	(-165),
C11orf63	unnamed	(+597)
C11orf65	unnamed	(-211),
C11orf68	unnamed	(-678),
C11orf74	unnamed	(+261)
C11orf80	unnamed	(+93),
C11orf91	unnamed	(-368),
C11orf95	unnamed	(-678),
C12orf10	unnamed	(-3838),
C12orf29	unnamed	(+277)
C12orf4	unnamed	(-603),
C12orf43	unnamed	(+220)
C12orf49	unnamed	(-403),
C12orf57	unnamed	(+421),
C12orf65	unnamed	(-118),
C12orf66	unnamed	(+108)
C12orf73	unnamed	(-176),
C14orf119	unnamed	(-18)
C14orf159	unnamed	(+205)
C14orf166	unnamed	(+390)
C14orf2	unnamed	(-396),
C14orf37	unnamed	(+117)
C14orf80	unnamed	(-4057),
C14orf93	unnamed	(-176)
C15orf38-AP3S2	unnamed	(+2)
C15orf61	unnamed	(-420),
C16orf46	unnamed	(+85)
C16orf54	unnamed	(+136)
C16orf58	unnamed	(+119),
C16orf59	unnamed	(-253),
C16orf62	unnamed	(-45),
C16orf70	unnamed	(-356),
C16orf72	unnamed	(-969),
C16orf87	unnamed	(-44),
C16orf91	unnamed	(-249),
C16orf92	unnamed	(-1768)
C17orf113	unnamed	(+186)
C17orf49	unnamed	(-2600),
C17orf62	unnamed	(+540)
C17orf67	unnamed	(-665),
C17orf75	unnamed	(+30),
C17orf80	unnamed	(-645),
C17orf97	unnamed	(+145)
C18orf25	unnamed	(-291),
C18orf32	unnamed	(-4892),
C18orf54	unnamed	(+230)
C18orf8	unnamed	(-339),
C19orf12	unnamed	(-260)
C19orf24	unnamed	(+257),
C19orf25	unnamed	(-529),
C19orf35	unnamed	(-378),
C19orf38	unnamed	(+202)
C19orf44	unnamed	(-285),
C19orf47	unnamed	(-292),
C19orf53	unnamed	(+644)
C19orf57	unnamed	(-284),
C19orf60	unnamed	(+320)
C19orf66	unnamed	(+199)
C19orf68	unnamed	(-1118),
C19orf70	unnamed	(-657),
C19orf73	unnamed	(+186)
C1D	unnamed	(-261),
C1GALT1	unnamed	(+543)
C1GALT1C1	unnamed	(+440)
C1QBP	unnamed	(+217)
C1QTNF2	unnamed	(+247)
C1RL	unnamed	(+80),
C1orf109	unnamed	(-2188),
C1orf115	unnamed	(+627)
C1orf123	unnamed	(+188)
C1orf131	unnamed	(-154)
C1orf159	unnamed	(-504),
C1orf162	unnamed	(+323),
C1orf174	unnamed	(-813),
C1orf198	unnamed	(-257),
C1orf21	unnamed	(+178)
C1orf216	unnamed	(+743)
C1orf27	unnamed	(-1465),
C1orf35	unnamed	(-271),
C1orf43	unnamed	(-860),
C1orf50	unnamed	(-1185),
C1orf52	unnamed	(+297)
C1orf54	unnamed	(+444)
C1orf56	unnamed	(+251)
C20orf194	unnamed	(-537),
C20orf24	unnamed	(-849),
C20orf27	unnamed	(-632),
C20orf96	unnamed	(+56),
C21orf2	unnamed	(-210),
C21orf33	unnamed	(+49)
C21orf59	unnamed	(+432)
C21orf91	unnamed	(-452),
C22orf23	unnamed	(-274),
C22orf39	unnamed	(+261),
C22orf46	unnamed	(-1976),
C2CD2	unnamed	(+321)
C2CD2L	unnamed	(+464)
C2CD3	unnamed	(-508),
C2CD4A	unnamed	(+870)
C2CD5	unnamed	(+446)
C2orf42	unnamed	(+438)
C2orf49	unnamed	(+2),
C2orf50	unnamed	(-38),
C2orf69	unnamed	(+486)
C2orf74	unnamed	(-264),
C2orf88	unnamed	(-419),
C3orf18	unnamed	(-1613),
C3orf33	unnamed	(+418),
C3orf38	unnamed	(+306)
C3orf58	unnamed	(-672),
C3orf80	unnamed	(+148)
C4orf32	unnamed	(+472)
C4orf33	unnamed	(-461),
C4orf46	unnamed	(-535),
C4orf47	unnamed	(-3658),
C4orf48	unnamed	(-15),
C5orf15	unnamed	(-93),
C5orf22	unnamed	(-427),
C5orf24	unnamed	(+413)
C5orf30	unnamed	(+618)
C5orf42	unnamed	(+237),
C5orf51	unnamed	(-420),
C5orf63	unnamed	(+175)
C6orf106	unnamed	(-370),
C6orf120	unnamed	(-419),
C6orf203	unnamed	(+2)
C6orf226	unnamed	(-339),
C6orf47	unnamed	(-4736),
C6orf62	unnamed	(-832),
C6orf89	unnamed	(+277)
C7orf25	unnamed	(+367)
C7orf31	unnamed	(+92),
C7orf43	unnamed	(-33),
C7orf49	unnamed	(+261)
C7orf50	unnamed	(-19)
C7orf72	unnamed	(-2993)
C7orf73	unnamed	(-361),
C8G	unnamed	(-1071)
C8orf33	unnamed	(-845),
C8orf37	unnamed	(-371),
C8orf44	unnamed	(-3730),
C9orf116	unnamed	(-1081),
C9orf16	unnamed	(+339)
C9orf43	unnamed	(-914),
C9orf47	unnamed	(+800)
C9orf64	unnamed	(-211),
C9orf72	unnamed	(+723)
C9orf78	unnamed	(-461),
CA13	unnamed	(+253)
CA2	unnamed	(+65)
CAAP1	unnamed	(-227),
CAB39	unnamed	(+594)
CABIN1	unnamed	(+62)
CABLES1	unnamed	(-540),
CABLES2	unnamed	(-284)
CACFD1	unnamed	(-111),
CACNA1C	unnamed	(-291)
CACNA1F	unnamed	(-2267)
CACNA1S	unnamed	(-2059)
CACNA2D1	unnamed	(+184),
CACNA2D4	unnamed	(+514),
CACNB1	unnamed	(-2929)
CACNB3	unnamed	(-4144),
CACNB4	unnamed	(+436),
CACTIN	unnamed	(+291)
CACUL1	unnamed	(-236),
CACYBP	unnamed	(-628),
CAD	unnamed	(-4696),
CAGE1	unnamed	(-340),
CALCOCO1	unnamed	(-412),
CALCOCO2	unnamed	(+332)
CALHM2	unnamed	(+131)
CALM1	unnamed	(-307),
CALM2	unnamed	(+368)
CALM3	unnamed	(-614),
CALML4	unnamed	(-271)
CALR	unnamed	(-525),
CALR3	unnamed	(-343),
CALU	unnamed	(+170)
CAMK1	unnamed	(+148),
CAMK1D	unnamed	(-49),
CAMK2D	unnamed	(-1174),
CAMK2G	unnamed	(-351),
CAMK4	unnamed	(+132)
CAMKK1	unnamed	(-326),
CAMKK2	unnamed	(+919)
CAMKMT	unnamed	(-683),
CAMLG	unnamed	(-690),
CAMSAP1	unnamed	(-819),
CAMSAP2	unnamed	(-635),
CAMTA1	unnamed	(-976),
CAMTA2	unnamed	(-520)
CAND1	unnamed	(-646),
CANT1	unnamed	(-208),
CANX	unnamed	(-411),
CAP1	unnamed	(-414),
CAPG	unnamed	(-3349),
CAPN1	unnamed	(-1518),
CAPN10	unnamed	(-401),
CAPN15	unnamed	(-510),
CAPN2	unnamed	(+382),
CAPN5	unnamed	(-185)
CAPN7	unnamed	(-280),
CAPNS1	unnamed	(+698)
CAPRIN1	unnamed	(+199)
CAPRIN2	unnamed	(-689),
CAPS2	unnamed	(-126)
CAPZA1	unnamed	(-89)
CAPZA2	unnamed	(+603)
CAPZB	unnamed	(-1438),
CARD16	unnamed	(+232)
CARD19	unnamed	(+488)
CARD9	unnamed	(+278)
CARF	unnamed	(-402),
CARHSP1	unnamed	(-101)
CARM1	unnamed	(+415),
CARMIL1	unnamed	(-172),
CARMIL2	unnamed	(+138)
CARMIL3	unnamed	(+187)
CARNMT1	unnamed	(-286),
CARS	unnamed	(+303)
CARS2	unnamed	(+341)
CASC3	unnamed	(-314),
CASC4	unnamed	(-663),
CASD1	unnamed	(-129),
CASK	unnamed	(-950),
CASKIN2	unnamed	(-1319),
CASP10	unnamed	(+576)
CASP2	unnamed	(+514)
CASP3	unnamed	(-451),
CASP6	unnamed	(-334),
CASP7	unnamed	(+219)
CASP8	unnamed	(+613)
CASP8AP2	unnamed	(-662),
CASP9	unnamed	(-3113),
CAST	unnamed	(+86)
CASTOR1	unnamed	(+226)
CAT	unnamed	(-334),
CATSPERD	unnamed	(-1209),
CATSPERE	unnamed	(+91),
CATSPERG	unnamed	(+347),
CAV2	unnamed	(+555)
CBARP	unnamed	(-3956)
CBFA2T3	unnamed	(+190),
CBFB	unnamed	(+512)
CBL	unnamed	(-148),
CBLB	unnamed	(-372),
CBLL1	unnamed	(-405),
CBLN1	unnamed	(-764),
CBLN3	unnamed	(-1341),
CBR1	unnamed	(+206)
CBR3	unnamed	(+830)
CBR4	unnamed	(-387),
CBWD2	unnamed	(+450),
CBX1	unnamed	(+28)
CBX2	unnamed	(-453),
CBX3	unnamed	(-2461),
CBX4	unnamed	(-355),
CBX5	unnamed	(-1019),
CBX6	unnamed	(-477),
CBX7	unnamed	(-461),
CBX8	unnamed	(-365),
CC2D1A	unnamed	(-215),
CC2D1B	unnamed	(+405)
CCAR1	unnamed	(+401)
CCAR2	unnamed	(-4771),
CCDC102A	unnamed	(+21),
CCDC103	unnamed	(-522),
CCDC106	unnamed	(-4423),
CCDC107	unnamed	(+296)
CCDC112	unnamed	(+515)
CCDC113	unnamed	(+154)
CCDC114	unnamed	(-1516)
CCDC115	unnamed	(-709),
CCDC116	unnamed	(-3565),
CCDC117	unnamed	(+177),
CCDC121	unnamed	(-88)
CCDC124	unnamed	(-1914)
CCDC125	unnamed	(+52)
CCDC126	unnamed	(+309)
CCDC13	unnamed	(-153),
CCDC134	unnamed	(-728),
CCDC136	unnamed	(-650)
CCDC137	unnamed	(-19),
CCDC14	unnamed	(+270)
CCDC146	unnamed	(-543)
CCDC148	unnamed	(-985),
CCDC15	unnamed	(-257),
CCDC150	unnamed	(+228)
CCDC151	unnamed	(-1016),
CCDC155	unnamed	(+141)
CCDC167	unnamed	(+154)
CCDC170	unnamed	(+12)
CCDC174	unnamed	(+289)
CCDC183	unnamed	(-4722)
CCDC184	unnamed	(-2)
CCDC22	unnamed	(+171)
CCDC24	unnamed	(+146)
CCDC25	unnamed	(-2591),
CCDC28A	unnamed	(-283),
CCDC28B	unnamed	(+74)
CCDC32	unnamed	(-4554),
CCDC38	unnamed	(-123),
CCDC40	unnamed	(-1139),
CCDC42	unnamed	(-1070)
CCDC43	unnamed	(+147)
CCDC47	unnamed	(-670),
CCDC50	unnamed	(+466)
CCDC51	unnamed	(-1002),
CCDC57	unnamed	(+24)
CCDC58	unnamed	(-934),
CCDC59	unnamed	(-278),
CCDC6	unnamed	(+257)
CCDC61	unnamed	(-441),
CCDC62	unnamed	(+96),
CCDC69	unnamed	(+342)
CCDC71L	unnamed	(+207),
CCDC77	unnamed	(+307)
CCDC78	unnamed	(-1413)
CCDC85B	unnamed	(-1863),
CCDC85C	unnamed	(-902)
CCDC86	unnamed	(+285)
CCDC87	unnamed	(-273),
CCDC88A	unnamed	(-234),
CCDC88B	unnamed	(+243),
CCDC88C	unnamed	(-623),
CCDC90B	unnamed	(+476)
CCDC91	unnamed	(+440)
CCDC92	unnamed	(-820),
CCDC93	unnamed	(-494),
CCDC94	unnamed	(+161)
CCDC96	unnamed	(-999),
CCDC97	unnamed	(-610),
CCHCR1	unnamed	(-902),
CCL27	unnamed	(-3155),
CCNA1	unnamed	(-407),
CCNA2	unnamed	(-308),
CCNB1	unnamed	(-183),
CCNB1IP1	unnamed	(+181)
CCNB2	unnamed	(+308)
CCNC	unnamed	(+19),
CCND2	unnamed	(-4777),
CCND3	unnamed	(-180),
CCNDBP1	unnamed	(+626)
CCNE1	unnamed	(-431),
CCNE2	unnamed	(-34)
CCNF	unnamed	(-380),
CCNG1	unnamed	(+366)
CCNG2	unnamed	(+486)
CCNH	unnamed	(+511)
CCNI	unnamed	(-653),
CCNJ	unnamed	(+368)
CCNJL	unnamed	(+227),
CCNK	unnamed	(-944),
CCNL1	unnamed	(-250),
CCNL2	unnamed	(-391),
CCNO	unnamed	(-285),
CCNT1	unnamed	(-398),
CCNT2	unnamed	(-1052),
CCNY	unnamed	(-730),
CCNYL1	unnamed	(-458),
CCP110	unnamed	(-2152),
CCPG1	unnamed	(-421),
CCR1	unnamed	(+539)
CCS	unnamed	(+147),
CCSAP	unnamed	(-1043),
CCSER2	unnamed	(+339)
CCT2	unnamed	(+460)
CCT3	unnamed	(-187),
CCT4	unnamed	(-210),
CCT5	unnamed	(-297),
CCT6A	unnamed	(-238),
CCT6B	unnamed	(-355),
CCT7	unnamed	(-1201),
CCT8	unnamed	(-3634),
CCZ1	unnamed	(-265)
CCZ1B	unnamed	(+390)
CD151	unnamed	(+452)
CD164	unnamed	(-552),
CD200	unnamed	(+209),
CD24	unnamed	(-1550),
CD244	unnamed	(+202),
CD274	unnamed	(-164)
CD276	unnamed	(+452)
CD2AP	unnamed	(+192)
CD2BP2	unnamed	(-330),
CD300A	unnamed	(+425)
CD300LB	unnamed	(-1573)
CD300LF	unnamed	(+398)
CD302	unnamed	(+226)
CD320	unnamed	(+175)
CD33	unnamed	(+525)
CD37	unnamed	(+304),
CD38	unnamed	(+713)
CD3EAP	unnamed	(-731),
CD44	unnamed	(+298)
CD46	unnamed	(+497)
CD47	unnamed	(+247)
CD53	unnamed	(+646)
CD55	unnamed	(+494),
CD58	unnamed	(+566)
CD59	unnamed	(+337)
CD63	unnamed	(-206),
CD68	unnamed	(+234),
CD74	unnamed	(+28)
CD81	unnamed	(+488),
CD82	unnamed	(-402),
CD83	unnamed	(-252),
CD8A	unnamed	(+414)
CD9	unnamed	(+335),
CD99	unnamed	(+325)
CD99L2	unnamed	(-464),
CDA	unnamed	(+925)
CDADC1	unnamed	(+303)
CDAN1	unnamed	(-251),
CDC123	unnamed	(-58)
CDC14A	unnamed	(+28)
CDC16	unnamed	(+345),
CDC20	unnamed	(-539),
CDC20B	unnamed	(-364),
CDC23	unnamed	(-291),
CDC25A	unnamed	(+387)
CDC25B	unnamed	(+192),
CDC25C	unnamed	(-463),
CDC26	unnamed	(-293),
CDC27	unnamed	(-507),
CDC34	unnamed	(-413),
CDC37	unnamed	(-384),
CDC37L1	unnamed	(-290),
CDC40	unnamed	(-728),
CDC42	unnamed	(+330),
CDC42BPA	unnamed	(+202)
CDC42BPG	unnamed	(-302)
CDC42EP2	unnamed	(-228),
CDC42EP3	unnamed	(-262),
CDC42EP4	unnamed	(-113),
CDC42SE1	unnamed	(-648),
CDC42SE2	unnamed	(-302),
CDC45	unnamed	(-903),
CDC5L	unnamed	(-373),
CDC6	unnamed	(+531)
CDC7	unnamed	(+7)
CDC73	unnamed	(-411),
CDCA2	unnamed	(-1456),
CDCA3	unnamed	(-709),
CDCA4	unnamed	(-451),
CDCA5	unnamed	(-305),
CDCA7	unnamed	(-431),
CDCA7L	unnamed	(+494),
CDCA8	unnamed	(-2165),
CDH22	unnamed	(+157)
CDH24	unnamed	(-366),
CDHR2	unnamed	(-4799),
CDHR4	unnamed	(-3404)
CDIPT	unnamed	(+849)
CDK1	unnamed	(+326)
CDK10	unnamed	(+334)
CDK11A	unnamed	(+58)
CDK11B	unnamed	0
CDK12	unnamed	(-959),
CDK13	unnamed	(-856)
CDK14	unnamed	(-711),
CDK16	unnamed	(-4674),
CDK17	unnamed	(-420),
CDK19	unnamed	(+626)
CDK2	unnamed	(-308),
CDK20	unnamed	(+185)
CDK2AP1	unnamed	(-58)
CDK2AP2	unnamed	(-79),
CDK4	unnamed	(-3591),
CDK5	unnamed	(-1853),
CDK5RAP1	unnamed	(+163)
CDK5RAP2	unnamed	(+265)
CDK5RAP3	unnamed	(+850)
CDK6	unnamed	(-2907),
CDK7	unnamed	(+73)
CDK8	unnamed	(+266)
CDK9	unnamed	(-765),
CDKAL1	unnamed	(+249)
CDKL1	unnamed	(-969)
CDKL2	unnamed	(-99)
CDKL3	unnamed	(-4820),
CDKN1A	unnamed	(+496)
CDKN1B	unnamed	(-203)
CDKN1C	unnamed	(+259)
CDKN2A	unnamed	(-284)
CDKN2AIP	unnamed	(-427),
CDKN2AIPNL	unnamed	(-298),
CDKN2C	unnamed	(-1008),
CDKN2D	unnamed	(-463),
CDKN3	unnamed	(-368),
CDNF	unnamed	(-661),
CDON	unnamed	(+618)
CDPF1	unnamed	(-8),
CDR2	unnamed	(-371),
CDR2L	unnamed	(+217),
CDS1	unnamed	(+147)
CDS2	unnamed	(+610)
CDT1	unnamed	(-478),
CDV3	unnamed	(+25),
CDYL	unnamed	(-1061),
CDYL2	unnamed	(-578),
CEACAM4	unnamed	(+225),
CEBPA	unnamed	(-629),
CEBPB	unnamed	(+135)
CEBPD	unnamed	(+342),
CEBPE	unnamed	(+996)
CEBPG	unnamed	(+2),
CEBPZ	unnamed	(-482),
CEBPZOS	unnamed	(+274)
CELF1	unnamed	(-403),
CELSR1	unnamed	(-184)
CEMP1	unnamed	(-1171)
CENPA	unnamed	(-395),
CENPB	unnamed	(+363)
CENPBD1	unnamed	(-393),
CENPC	unnamed	(-299),
CENPE	unnamed	(-382),
CENPF	unnamed	(+324)
CENPH	unnamed	(+35)
CENPI	unnamed	(-2068)
CENPJ	unnamed	(+270)
CENPK	unnamed	(-433),
CENPL	unnamed	(-630),
CENPM	unnamed	(+522)
CENPN	unnamed	(-649),
CENPO	unnamed	(-242),
CENPP	unnamed	(-260),
CENPQ	unnamed	(-34)
CENPS	unnamed	(+332)
CENPT	unnamed	(+281),
CENPU	unnamed	(-324),
CENPV	unnamed	(+391)
CENPW	unnamed	(+192)
CENPX	unnamed	(-682),
CEP104	unnamed	(-418),
CEP112	unnamed	(-157)
CEP120	unnamed	(+244)
CEP128	unnamed	(-503),
CEP131	unnamed	(+220)
CEP135	unnamed	(-1271),
CEP152	unnamed	(-317),
CEP162	unnamed	(-28)
CEP164	unnamed	(+312)
CEP170	unnamed	(-1198),
CEP170B	unnamed	(+328)
CEP19	unnamed	(-56)
CEP192	unnamed	(-434),
CEP250	unnamed	(-666),
CEP290	unnamed	(-368),
CEP295	unnamed	(+288)
CEP350	unnamed	(-742),
CEP41	unnamed	(+308)
CEP44	unnamed	(-889),
CEP55	unnamed	(-410),
CEP57	unnamed	(-1226),
CEP57L1	unnamed	(-1162),
CEP68	unnamed	(-446),
CEP70	unnamed	(-49)
CEP72	unnamed	(-400),
CEP76	unnamed	(-530),
CEP78	unnamed	(-479),
CEP83	unnamed	(-30)
CEP85	unnamed	(+262),
CEP89	unnamed	(-441),
CEP95	unnamed	(-1449),
CEPT1	unnamed	(+226),
CERCAM	unnamed	(-188),
CERK	unnamed	(-317),
CERS1	unnamed	(+543)
CERS2	unnamed	(-4405),
CERS4	unnamed	(+309)
CERS5	unnamed	(+368)
CERS6	unnamed	(-237),
CES2	unnamed	(+15)
CETN2	unnamed	(-571),
CETN3	unnamed	(-641),
CFAP20	unnamed	(-318),
CFAP206	unnamed	(+237)
CFAP36	unnamed	(-428),
CFAP43	unnamed	(-278),
CFAP52	unnamed	(-975)
CFAP53	unnamed	(-1876),
CFAP54	unnamed	(+59)
CFAP61	unnamed	(-219)
CFAP70	unnamed	(+203),
CFAP77	unnamed	(-3681)
CFD	unnamed	(+385)
CFDP1	unnamed	(-38)
CFL1	unnamed	(-1435),
CFL2	unnamed	(-2),
CFLAR	unnamed	(+146),
CGGBP1	unnamed	(-2310),
CGN	unnamed	(-74)
CGREF1	unnamed	(-4523)
CGRRF1	unnamed	(+311)
CH25H	unnamed	(-563)
CHAC1	unnamed	(-15),
CHAC2	unnamed	(+138)
CHAF1A	unnamed	(-2718),
CHAF1B	unnamed	(+220)
CHAMP1	unnamed	(-461),
CHCHD1	unnamed	(-228),
CHCHD10	unnamed	(-43)
CHCHD2	unnamed	(-241),
CHCHD3	unnamed	(+252)
CHCHD4	unnamed	(-471),
CHCHD5	unnamed	(-242),
CHCHD6	unnamed	(-261),
CHCHD7	unnamed	(-1269),
CHD1	unnamed	(-561),
CHD1L	unnamed	(+448)
CHD2	unnamed	(+999)
CHD3	unnamed	(+887)
CHD4	unnamed	(+565)
CHD6	unnamed	(-429),
CHD7	unnamed	(-464),
CHD9	unnamed	(+65),
CHDH	unnamed	(+224)
CHEK1	unnamed	(+251)
CHEK2	unnamed	(-526),
CHERP	unnamed	(-382),
CHFR	unnamed	(-478),
CHIC2	unnamed	(+690)
CHKA	unnamed	(-874),
CHKB	unnamed	(-304),
CHKB-CPT1B	unnamed	(-3551),
CHM	unnamed	(+358)
CHML	unnamed	(-455),
CHMP1A	unnamed	(+34)
CHMP1B	unnamed	(-1139),
CHMP2A	unnamed	(-4707),
CHMP2B	unnamed	(-291),
CHMP3	unnamed	(+498),
CHMP4A	unnamed	(-1905),
CHMP4B	unnamed	(+540)
CHMP5	unnamed	(-781),
CHMP6	unnamed	(+397)
CHN2	unnamed	(+537)
CHORDC1	unnamed	(+379)
CHP1	unnamed	(+393)
CHPF	unnamed	(+114)
CHPF2	unnamed	(-4910),
CHPT1	unnamed	(+212)
CHRAC1	unnamed	(-92),
CHRNA5	unnamed	(+52)
CHRNB1	unnamed	(+206),
CHST10	unnamed	(+303)
CHST11	unnamed	(+483)
CHST12	unnamed	(-382),
CHST13	unnamed	(-98),
CHST14	unnamed	(-273),
CHST15	unnamed	(+515),
CHST2	unnamed	(+103),
CHST7	unnamed	(+306)
CHSY1	unnamed	(-424),
CHSY3	unnamed	(+71)
CHTF18	unnamed	(-465),
CHTF8	unnamed	(-309),
CHTOP	unnamed	(+476)
CHUK	unnamed	(+267)
CHURC1	unnamed	(+222)
CHURC1-FNTB	unnamed	(+90)
CIAO1	unnamed	(-593),
CIAPIN1	unnamed	(-242),
CIART	unnamed	(-811)
CIB1	unnamed	(-409),
CIB2	unnamed	(-175)
CIC	unnamed	(-4383),
CIDEB	unnamed	(-3622),
CINP	unnamed	(-385),
CIPC	unnamed	(-309),
CIR1	unnamed	(+44)
CIRBP	unnamed	(-2505),
CISD1	unnamed	(-2277),
CISD2	unnamed	(-1292),
CISD3	unnamed	(+379)
CISH	unnamed	(-378),
CIT	unnamed	(+202),
CITED2	unnamed	(-1635),
CITED4	unnamed	(-338),
CIZ1	unnamed	(+403),
CKAP2	unnamed	(-346),
CKAP2L	unnamed	(-254),
CKAP4	unnamed	(-669)
CKAP5	unnamed	(+250)
CKLF	unnamed	(-2911),
CKS1B	unnamed	(-574),
CKS2	unnamed	(-645),
CLASP1	unnamed	(-991),
CLASP2	unnamed	(-49)
CLASRP	unnamed	(+279)
CLCC1	unnamed	(+82),
CLCF1	unnamed	(+307),
CLCN2	unnamed	(-1912),
CLCN3	unnamed	(-727),
CLCN5	unnamed	(+230),
CLCN6	unnamed	(-910),
CLCN7	unnamed	(+210),
CLDN10	unnamed	(-141),
CLDN12	unnamed	(+139)
CLDN23	unnamed	(-438),
CLDN6	unnamed	(-3953),
CLDND1	unnamed	(+408)
CLDND2	unnamed	(-3426),
CLEC11A	unnamed	(+795)
CLEC14A	unnamed	(+148),
CLEC16A	unnamed	(-2656),
CLEC2B	unnamed	(+272)
CLGN	unnamed	(+469)
CLHC1	unnamed	(-642),
CLIC1	unnamed	(-2989)
CLIC4	unnamed	(+316),
CLINT1	unnamed	(+408)
CLIP1	unnamed	(-477),
CLIP2	unnamed	(+475)
CLK1	unnamed	(-359),
CLK2	unnamed	(-4253),
CLK3	unnamed	(+233)
CLK4	unnamed	(+662)
CLMN	unnamed	(+361)
CLN3	unnamed	(+501)
CLN6	unnamed	(-246),
CLN8	unnamed	(-578),
CLNS1A	unnamed	(-168),
CLP1	unnamed	(-4479),
CLPB	unnamed	(+377)
CLPP	unnamed	(+382)
CLPSL1	unnamed	(-4365)
CLPSL2	unnamed	(+37)
CLPTM1	unnamed	(-402),
CLPTM1L	unnamed	(-257),
CLPX	unnamed	(+498)
CLRN2	unnamed	(-3292)
CLSPN	unnamed	(+216)
CLSTN1	unnamed	(+175),
CLSTN3	unnamed	(-127),
CLTA	unnamed	(-658),
CLTB	unnamed	(+336)
CLTC	unnamed	(-975),
CLTCL1	unnamed	(-392),
CLUAP1	unnamed	(+154)
CLUH	unnamed	(-124),
CLYBL	unnamed	(-259),
CMAS	unnamed	(+440)
CMBL	unnamed	(+291)
CMC1	unnamed	(+88)
CMC2	unnamed	(-770),
CMC4	unnamed	(+441)
CMIP	unnamed	(+789)
CMPK1	unnamed	(-251),
CMPK2	unnamed	(-225),
CMSS1	unnamed	(-419),
CMTM3	unnamed	(+267)
CMTM4	unnamed	(-423),
CMTM6	unnamed	(+784)
CMTM7	unnamed	(-37),
CMTM8	unnamed	(-312),
CMTR1	unnamed	(+97)
CMTR2	unnamed	(+490)
CNBP	unnamed	(-453),
CNDP2	unnamed	(-327),
CNGA4	unnamed	(-4708),
CNIH1	unnamed	(+435)
CNIH3	unnamed	(+179)
CNIH4	unnamed	(+355)
CNKSR2	unnamed	(-724)
CNKSR3	unnamed	(+263),
CNN2	unnamed	(-192),
CNNM2	unnamed	(-465),
CNNM3	unnamed	(-339),
CNNM4	unnamed	(+398)
CNOT1	unnamed	(-419),
CNOT11	unnamed	(-302),
CNOT2	unnamed	(+60),
CNOT3	unnamed	(-3301)
CNOT4	unnamed	(-416),
CNOT6	unnamed	(-353),
CNOT6L	unnamed	(-1319),
CNOT7	unnamed	(-936),
CNOT8	unnamed	(-405),
CNOT9	unnamed	(-479),
CNP	unnamed	(-298),
CNPPD1	unnamed	(-812),
CNPY2	unnamed	(+381)
CNPY3	unnamed	(+640)
CNPY4	unnamed	(-479),
CNRIP1	unnamed	(+313)
CNST	unnamed	(-516),
CNTD1	unnamed	(-454),
CNTFR	unnamed	(-1368)
CNTLN	unnamed	(+420)
CNTNAP1	unnamed	(-4381)
CNTRL	unnamed	(-547),
CNTROB	unnamed	(-421),
COA3	unnamed	(+105),
COA4	unnamed	(-197),
COA5	unnamed	(-431),
COA6	unnamed	(-277),
COA7	unnamed	(+277)
COASY	unnamed	(-113),
COBLL1	unnamed	(+176),
COCH	unnamed	(-20),
COG1	unnamed	(-357),
COG2	unnamed	(-363),
COG3	unnamed	(+321)
COG4	unnamed	(-831),
COG5	unnamed	(+554)
COG6	unnamed	(+237)
COG7	unnamed	(+181)
COG8	unnamed	(-307),
COIL	unnamed	(+233),
COL19A1	unnamed	(+708)
COL23A1	unnamed	(-60),
COL2A1	unnamed	(+93)
COL4A3BP	unnamed	(+57)
COL4A5	unnamed	(+196),
COL4A6	unnamed	(-1788),
COLGALT1	unnamed	(+691)
COLGALT2	unnamed	(+660)
COMMD1	unnamed	(+226)
COMMD10	unnamed	(-157),
COMMD2	unnamed	(+234)
COMMD3	unnamed	(-1),
COMMD3-BMI1	unnamed	(-436),
COMMD4	unnamed	(+382)
COMMD5	unnamed	(+820)
COMMD6	unnamed	(-390),
COMMD7	unnamed	(+629)
COMMD8	unnamed	(+352)
COMMD9	unnamed	(+226)
COMT	unnamed	(-235),
COMTD1	unnamed	(+868)
COPA	unnamed	(+15)
COPB1	unnamed	(-510),
COPB2	unnamed	(-306),
COPE	unnamed	(-528),
COPG1	unnamed	(-287),
COPG2	unnamed	(-118),
COPRS	unnamed	(+399)
COPS2	unnamed	(-461),
COPS3	unnamed	(+108),
COPS4	unnamed	(-676),
COPS5	unnamed	(-2475),
COPS6	unnamed	(+225)
COPS7A	unnamed	(-48),
COPS7B	unnamed	(-4897),
COPS8	unnamed	(+18),
COPS9	unnamed	(-260),
COPZ1	unnamed	(+206)
COPZ2	unnamed	(+356),
COQ10A	unnamed	(+179)
COQ10B	unnamed	(-343),
COQ2	unnamed	(+422)
COQ3	unnamed	(+244)
COQ4	unnamed	(-240),
COQ5	unnamed	(+129)
COQ6	unnamed	(-284),
COQ7	unnamed	(+455),
COQ8B	unnamed	(-563),
COQ9	unnamed	(-275),
CORIN	unnamed	(+985)
CORO1A	unnamed	(+294),
CORO1B	unnamed	(+70),
CORO2B	unnamed	(-999),
CORO6	unnamed	(+137)
CORO7	unnamed	(+477)
COTL1	unnamed	(+577)
COX10	unnamed	(+9)
COX11	unnamed	(+206)
COX14	unnamed	(+498),
COX15	unnamed	(-420),
COX16	unnamed	(-207),
COX17	unnamed	(+149),
COX18	unnamed	(-351),
COX19	unnamed	(+441)
COX20	unnamed	(-1462),
COX4I1	unnamed	(-461),
COX5A	unnamed	(-284),
COX5B	unnamed	(-471),
COX6A1	unnamed	(-271),
COX6B1	unnamed	(-4738),
COX6C	unnamed	(+134),
COX7B	unnamed	(-4376),
COX7C	unnamed	(+297)
COX8A	unnamed	(+368)
CPD	unnamed	(+809)
CPEB2	unnamed	(-836),
CPEB4	unnamed	(+398)
CPM	unnamed	(-271),
CPNE2	unnamed	(-441),
CPNE3	unnamed	(+283)
CPOX	unnamed	(-176),
CPPED1	unnamed	(+479)
CPQ	unnamed	(-43),
CPS1	unnamed	(-1179)
CPSF1	unnamed	(-4105),
CPSF2	unnamed	(-481),
CPSF3	unnamed	(-455),
CPSF4	unnamed	(-477),
CPSF6	unnamed	(-381),
CPSF7	unnamed	(-466),
CPT1A	unnamed	(-2096),
CPT1B	unnamed	(-4848),
CPT2	unnamed	(+762)
CPTP	unnamed	(-312),
CPVL	unnamed	(+327)
CR1	unnamed	(+226)
CRACR2A	unnamed	(+204)
CRACR2B	unnamed	(-1152)
CRADD	unnamed	(-566),
CRAMP1	unnamed	(-1777),
CRAT	unnamed	(-889),
CRB3	unnamed	(-3812)
CRBN	unnamed	(+332)
CRCP	unnamed	(+416)
CREB1	unnamed	(-541),
CREB3	unnamed	(-454),
CREB3L1	unnamed	(+117)
CREB3L2	unnamed	(+333)
CREB3L4	unnamed	(-4600),
CREBBP	unnamed	(+962)
CREBL2	unnamed	(+270)
CREBRF	unnamed	(-371),
CREBZF	unnamed	(-256),
CREG1	unnamed	(-447),
CRELD1	unnamed	(-169)
CRELD2	unnamed	(-520),
CREM	unnamed	(-438),
CRIM1	unnamed	(-15)
CRIP1	unnamed	(-4795),
CRIPT	unnamed	(-457),
CRK	unnamed	(-359),
CRKL	unnamed	(-449),
CRLF3	unnamed	(+488)
CRLS1	unnamed	(+193),
CROT	unnamed	(-148)
CRTAP	unnamed	(+153),
CRTC1	unnamed	(-321),
CRTC2	unnamed	(-4678),
CRTC3	unnamed	(-366),
CRY1	unnamed	(-255),
CRY2	unnamed	(-222),
CRYBG1	unnamed	(-1184),
CRYBG3	unnamed	(-334),
CRYGD	unnamed	(+11)
CRYL1	unnamed	(+38)
CRYZ	unnamed	(-87),
CRYZL1	unnamed	(-1568),
CS	unnamed	(+409)
CSAD	unnamed	(-377),
CSDE1	unnamed	(+248),
CSE1L	unnamed	(+201),
CSF1	unnamed	(+173),
CSF2RA	unnamed	(+280),
CSF3R	unnamed	(+756)
CSGALNACT2	unnamed	(-435),
CSK	unnamed	(-228),
CSNK1A1	unnamed	(-963),
CSNK1D	unnamed	(+450)
CSNK1E	unnamed	(+526)
CSNK1G1	unnamed	(-214),
CSNK1G2	unnamed	(-432),
[truncated: 8,794 more rows]

## Sheet: Diff_genes_H3K4me3
Genes_only_DMSO	Genes_only_ATRA
ABCB7	ABCA13
ACTN2	ABCG2
ACY3	ACACB
ADAMTS1	ACKR3
ADCY1	ACOT12
ADGRL2	ACP5
AGMAT	ACSL4
AIF1L	ADAM19
AKAP5	ADAM8
ALDH1A2	ADAMTS10
ARHGAP15	ADAMTS2
ARHGAP20	ADCY3
ARHGAP4	ADCY6
ARMCX5	ADGRG5
ASAP1	ADRA2B
ASIC1	ADRB1
ATP6V1G2	AIF1
ATP6V1G2-DDX39B	AKR1B1
ATP8B4	ALG13
B4GALNT3	ALKAL1
BHLHE40	ALPK1
BICC1	ANAPC15
BSN	ANK1
C1R	ANKRD13D
CA11	ANKRD34B
CA5B	ANO5
CARD6	ANXA2R
CCM2	ANXA9
CD96	AOX1
CDH2	APOBEC3D
CDK5R1	APOBEC3G
CELSR2	APOC1
CHN1	APOL1
COL1A1	APOOL
COL27A1	ARFGEF3
COL9A2	ARHGEF12
CR1L	ARHGEF16
CTSD	ARL5C
CTSG	ARMC12
CYTL1	ARMC3
DDAH1	ARPIN
DENND2D	ARSD
DNAJA4	ARTN
DRC7	ASAP3
EGR4	ASS1
EMD	ATP12A
ENSG00000250644	ATP2B4
EPB41L3	ATP7A
EVI2B	ATRX
FAM169A	ATXN7L1
FAM46B	B3GNT4
FAM72D	B3GNT8
FCN1	BAZ2B
FNDC10	BCL2A1
GADD45A	BMP2
GJA3	BMP3
GJB2	BMP8A
GLTPD2	BOC
GORASP2	BPI
GPR161	BTBD2
GPR183	BTC
GYG2	BVES
HCLS1	C11orf63
HIST2H2AB	C15orf38-AP3S2
HK2	C19orf38
HRH3	C1QTNF2
INHA	C2CD4A
IRF4	CACNA1F
KCNN4	CACNA1S
KDM2B	CALML4
KDM3A	CAMK1
KHNYN	CAMK4
KIRREL2	CARMIL3
KLF15	CCDC114
KLHDC7B	CCDC184
KY	CCDC22
LAMB1	CCDC28B
LGALS1	CCNJL
LGR4	CCR1
LITAF	CCZ1
LOX	CD244
LRG1	CD300A
LRP4	CD300LB
LTC4S	CD300LF
LY6G5C	CD302
MAGEH1	CD320
MAML3	CD99L2
MANEAL	CDK2AP1
MB21D2	CDKL2
MEGF11	CDV3
MICAL2	CENPB
MICAL3	CENPI
MMAA	CEP170B
MRGPRF	CETN2
MS4A7	CFAP54
MTMR6	CHRNA5
MUC1	CHRNB1
NAA10	CHST15
NBPF15	CHST7
NBPF9	CIDEB
NEURL1	CLASP2
NOV	CLK1
OBSL1	CLSTN3
OSMR	CMTM6
OTUD5	CNKSR2
OVOL2	COL19A1
P3H3	COL2A1
PAQR9	CREB3L1
PDGFA	CRIP1
PKN1	CRYGD
PLEKHB2	CSTF2
PODXL2	CTHRC1
PRKCH	CTSS
PRPH2	CYP1A1
PRTG	CYP2E1
PTK6	CYP2U1
PTPRU	CYTH4
RASD2	CYTIP
RASL10A	DAGLA
RCAN2	DAND5
REPS2	DCDC2
RIMKLA	DDX1
S100A4	DEF8
S100A5	DFNA5
SAMD11	DMRT2
SAMD9	DNAI1
SASH3	DOK2
SCN4B	DSEL
SEC16A	DUSP15
SEMA3C	DUSP19
SERPINB1	DYDC1
SH3TC1	EDN1
SHISA2	EFNA5
SHISA5	EFNB1
SIX2	EHD1
SLC16A6	ELOVL6
SLC47A1	ENPP2
SMIM10	ENSG00000273167
SNCAIP	ENSG00000282034
SPDYA	ENTPD1
SRGAP2B	EPB41L2
SRSF3	EPHB1
ST6GALNAC3	EPHB3
STAB1	EPOP
STEAP3	ETV4
SUSD4	EVX2
TEKT2	F8
TFEB	FAHD2B
TGFB1	FAM167A
TGFB1I1	FAM189A2
TLDC1	FAM20A
TMEM173	FAM3A
TMEM71	FAM50B
TMEM74	FAM72B
TNFRSF11A	FANCF
TRH	FGF5
TRIP6	FGR
TSPAN14	FOCAD
TTC25	FOXC1
TTC7B	FOXD3
TYRO3	FOXE1
UBE2V1	FOXJ1
UPP1	FOXO4
USP27X	FSCN1
ZNF704	FUNDC2
ZSCAN4	G0S2
	GAB3
	GABRE
	GAD1
	GADD45B
	GALNT16
	GAPT
	GBE1
	GBP4
	GCM2
	GHRL
	GIMAP1
	GIMAP1-GIMAP5
	GK
	GNB1
	GNG4
	GPD2
	GPI
	GPR132
	GPR88
	GPSM1
	GPX7
	GRAMD1C
	GTF2A1
	GTF2H2C
	GTF2IRD1
	GXYLT2
	HENMT1
	HHIP
	HIC1
	HIST1H2AB
	HIST1H2AD
	HIST1H2AG
	HIST1H2BI
	HIST1H2BJ
	HIST1H3B
	HIST1H3E
	HIST1H3G
	HIST2H2AA3
	HIST2H2BF
	HIST2H3C
	HLA-DMB
	HOXA13
	HOXC8
	HOXD13
	HPDL
	HS3ST3A1
	HSD11B2
	HSF5
	HVCN1
	HYI
	HYLS1
	ICAM3
	ID3
	IER3
	IFITM2
	IFNLR1
	IGDCC3
	IGFBP4
	IGFBP6
	INHBC
	INPP4B
	INPP5D
	IQSEC2
	IRAK3
	IRF6
	ISL2
	ITGA7
	ITGAM
	ITGB5
	ITGB7
	ITPR3
	ITPRIPL2
	KCNJ11
	KDF1
	KLF2
	KRBA1
	KREMEN1
	LBR
	LDLRAD3
	LEF1
	LEXM
	LFNG
	LHX9
	LIF
	LILRA5
	LILRB2
	LMO3
	LPAR1
	LPAR2
	LRP1
	LRP6
	LRRC25
	LTB
	LTB4R
	LTB4R2
	LUZP1
	LY6E
	LY75
	LYZ
	MAFB
	MAOA
	MARVELD1
	MATN3
	MBNL1
	MBOAT2
	MCEMP1
	MDK
	ME1
	METTL24
	MFSD2A
	MGA
	MGARP
	MGAT1
	MIER2
	MIOX
	MN1
	MTUS2
	MX2
	MYCN
	MYL9
	MYO5C
	NANOS3
	NBEA
	NCALD
	NDRG1
	NEIL1
	NFATC2
	NFATC4
	NHLRC1
	NLRP12
	NME9
	NMUR1
	NOD2
	NPM2
	NRN1
	NSDHL
	NSMF
	NTN3
	NUAK2
	NXPH3
	OASL
	OCRL
	OPTN
	P2RX1
	P2RX7
	P2RY13
	PADI2
	PARD3
	PARP15
	PBK
	PCDHGA9
	PCDHGB5
	PCDHGB7
	PDE3B
	PDK4
	PDPR
	PER3
	PHLDA2
	PHLDB3
	PIK3R6
	PILRA
	PKD1
	PLA2G4C
	PLCB2
	PLD6
	PLSCR4
	PPM1M
	PPP1R14C
	PPP1R3F
	PRDM1
	PRELID3A
	PRKCZ
	PROM1
	PROS1
	PROZ
	PRR15
	PTMS
	PTPN7
	PTPRF
	PTX3
	PWP2
	PYY
	RAB33A
	RAB9B
	RARG
	RASGEF1A
	RBM38
	RBMX2
	RBP5
	RET
	RETN
	RFPL2
	RGMB
	RHOC
	RINL
	RIPPLY3
	RND1
	RNF138
	RPL10
	RSAD2
	RTL8A
	RUNX1
	S100P
	S1PR1
	SAT1
	SCUBE1
	SDSL
	SEC14L5
	SEMA3A
	SEMA6B
	2021-09-10
	2021-09-09
	SERPING1
	SF3A3
	SGCA
	SGK1
	SGPP2
	SGSH
	SH2D3A
	SH2D3C
	SH2D4A
	SH3PXD2A
	SLC1A1
	SLC24A4
	SLC25A43
	SLC26A11
	SLC2A10
	SLC30A3
	SLC35E4
	SLC38A1
	SLC41A1
	SLC45A1
	SLFN12L
	SLITRK5
	SMIM1
	SMIM3
	SMPD3
	SMPD4
	SORT1
	SOX21
	SOX30
	SPACA6
	SPATA13
	SPEF1
	SPIN2B
	SPIN4
	SPINT1
	SPINT2
	SPSB4
	SRGAP2C
	SRSF5
	ST14
	STEAP1
	SULF2
	SUV39H1
	SYCP2L
	SYNC
	SYNM
	TAC4
	TBC1D25
	TBC1D9
	TDRD1
	TFPI
	TGM2
	THBS1
	TLR3
	TMCC3
	TMEM144
	TMEM156
	TMEM164
	TMEM216
	TMSB4X
	TNFRSF1A
	TNFSF12
	TNFSF12-TNFSF13
	TNKS1BP1
	TNS3
	TOM1L1
	TPBGL
	TRAF3IP3
	TRIM32
	TRIM36
	TRIM6
	TRIM6-TRIM34
	TRNP1
	TSHR
	TSPAN33
	TSPYL2
	TTC23L
	TTLL9
	TTYH2
	TWIST1
	UBE2I
	UNC5B
	USP2
	UST
	UXT
	VGLL3
	VHL
	VMA21
	VPS26A
	WLS
	WNT5B
	WNT9A
	WT1
	XIAP
	XKR5
	ZCCHC3
	ZFP2
	ZMAT1
	ZMYM3
	ZNF114
	ZNF275
	ZNF287
	ZNF311
	ZNF385A
	ZNF630
	ZNF662
	ZNF667
	ZNF714
	ZNF787
	ZXDB

## Sheet: Sig_genes_MLL5_high_APL
GeneID	logFC	AveExpr	t	P.Value
GPC6	5.21683	0.34364	3.91899	0.00103079
COL1A2	4.66283	1.01021	2.39964	0.0276256
COL1A1	3.97849	2.36052	3.11885	0.00600994
BPI	3.77211	1.41029	3.31542	0.00390957
BGN	3.76279	0.690984	2.15554	0.0451175
A2M	3.14765	1.68978	2.42733	0.0261022
COL6A3	3.13216	2.13426	2.48428	0.0232137
IGFBP5	3.11026	3.03566	2.35704	0.0301324
C1QB	3.08975	0.462441	2.72266	0.0140926
CYP1B1	3.0793	1.49415	2.39361	0.0279683
SDC3	2.92207	0.43891	3.24425	0.00456998
APOE	2.86882	1.43098	2.37796	0.0288759
ANO5	2.84099	0.342899	2.72047	0.0141581
C1QC	2.80782	0.33078	2.76119	0.0129859
SYNPO2	2.7562	0.810289	2.93001	0.0090479
ABO	2.72713	0.279486	2.70031	0.0147751
ADAM6	2.71889	8.94793	5.22302	6.02269e-05
CLEC4D	2.6906	3.16322	2.44561	0.0251401
LGMN	2.65777	1.10298	3.41103	0.00316823
IRX1	2.61444	2.9532	3.67921	0.0017524
SDC1	2.58739	1.31357	3.22536	0.004763
HDC	2.57937	5.14129	2.11233	0.0491142
FBN1	2.51983	2.23089	2.17019	0.0438313
VCAN	2.47188	4.83625	3.01869	0.00747065
COL4A1	2.45455	1.15343	2.12556	0.0478577
LIFR	2.41591	1.28195	2.25042	0.0373651
C1QTNF4	2.40971	3.09124	2.83472	0.0111014
MYO1D	2.40619	1.19149	2.68402	0.0152926
BACE2	2.39293	1.13656	2.47278	0.0237718
C1orf226	2.3884	1.00383	2.99706	0.00782872
MCF2L	2.34451	1.81556	2.85027	0.0107379
FN1	2.28097	3.05583	2.46605	0.0241039
FLT1	2.2302	0.836901	2.48523	0.0231683
C2	2.2045	1.74162	2.41478	0.026783
LRP1	2.20181	3.7545	2.96541	0.00838286
TF	2.16532	0.975557	2.72328	0.014074
LOC96610	2.13586	7.65647	4.83006	0.00013977
FAM70B	2.08215	0.532385	2.13455	0.0470196
KLRB1	2.07572	1.48586	2.42994	0.0259626
NELL2	2.05261	1.41492	2.17904	0.0430703
GCNT2	2.04387	2.2626	4.0993	0.000691873
ITGB5	2.02216	1.11176	2.23141	0.0388121
IFI44L	2.0188	1.63445	4.01568	0.000832301
IGJ	2.0046	4.91797	4.33471	0.000411814
GGTA1	1.99252	1.38577	2.35893	0.0300169
CSF1	1.95611	1.54125	3.37352	0.00344085
PCDHGC3	1.94121	2.82077	3.15875	0.00550924
MUC20	1.86556	2.30211	2.5897	0.0186449
COL6A2	1.86298	3.35393	2.29102	0.0344393
TCL1A	1.86252	1.72994	2.73893	0.0136147
NRIP1	1.85355	3.40916	3.22007	0.00481836
ITGA1	1.81276	1.0604	2.69867	0.0148265
SLAMF7	1.78178	2.86284	3.36901	0.00347522
C1R	1.78157	0.847954	2.40128	0.0275333
MAST1	1.77978	0.775172	2.5627	0.0197261
CHIC1	1.77149	1.85474	2.8344	0.011109
CTSL1	1.76812	1.06631	2.17636	0.043299
CYTL1	1.75552	7.73402	2.55636	0.0199886
SLAIN1	1.75267	1.1146	3.076	0.00659717
CDKL5	1.75143	0.774396	3.9862	0.000888369
C4A	1.73816	4.12545	3.17069	0.00536756
CP	1.73506	1.93522	2.26943	0.0359679
RALGPS1	1.68404	2.83255	4.08032	0.000721495
LTBP2	1.67646	1.79846	2.63763	0.0168625
KLF12	1.65568	4.08825	3.62843	0.0019607
EBF3	1.63065	3.82331	2.14202	0.0463341
IKZF2	1.63026	2.75756	2.36547	0.02962
MARCKS	1.60539	2.35227	2.10466	0.0498567
ABCA1	1.59924	6.15462	5.28656	5.26423e-05
GRIN2C	1.59615	2.00518	2.54305	0.0205503
SMAGP	1.59225	2.09341	3.9437	0.000975931
PANX2	1.5909	1.68204	2.8528	0.01068
TIAM1	1.5813	1.28942	2.97061	0.00828923
IRAK2	1.57213	3.58514	4.39033	0.000364448
SLC18A2	1.56236	2.02877	2.21735	0.0399156
FCRL5	1.55678	2.76523	2.32655	0.0320552
AKR1B1	1.52209	2.6183	2.73105	0.013844
NT5E	1.52157	0.944086	2.98406	0.00805191
KIAA1614	1.50656	1.35553	3.32884	0.00379605
RILPL1	1.50035	2.78913	4.9254	0.000113787
ARHGEF11	1.48678	4.69033	3.32486	0.00382939
FGFBP2	1.46929	2.34464	2.37906	0.0288114
DDIT4L	1.46521	2.7041	2.51015	0.0220033
PAX5	1.46327	2.05546	2.21503	0.0401003
LOC619207	1.45903	2.88154	4.15492	0.000611919
TBC1D9	1.45186	1.64551	2.47895	0.0234709
FCRL1	1.44645	3.14271	2.53309	0.0209802
RGPD5	1.44125	2.97039	3.12235	0.0059643
FCGBP	1.43768	1.16196	2.47468	0.0236786
N4BP3	1.43658	1.30909	3.22386	0.00477858
AFF2	1.42092	8.59327	2.99768	0.00781826
MAFB	1.39809	1.47352	2.40716	0.0272037
SKIL	1.37445	4.32968	4.0972	0.000695082
DMPK	1.34487	1.47071	2.27262	0.0357381
POU2AF1	1.32599	2.75407	2.16841	0.0439855
GPRIN3	1.32381	2.46683	2.31299	0.0329464
C6orf204	1.32197	1.96351	4.09084	0.000704912
CCDC64	1.31818	1.39569	2.63088	0.0171031
HLA-F	1.31797	4.17267	2.79138	0.0121776
CPNE5	1.31481	2.04672	3.09575	0.00631994
GZMK	1.30795	1.54176	2.18146	0.0428647
RPL13AP6	1.29928	0.995628	3.66549	0.0018064
PDZD8	1.29496	6.65058	3.15678	0.00553305
SLC22A15	1.28264	6.27903	2.46532	0.0241402
KCNC3	1.27841	0.814177	2.17533	0.0433874
AOAH	1.26447	6.25741	3.68471	0.0017312
PTGER3	1.259	3.61108	2.14992	0.0456198
MAFF	1.25499	3.62188	3.06814	0.00671087
KIAA0802	1.25212	4.76903	3.09235	0.00636678
GZMA	1.25158	2.38766	2.61783	0.0175782
C5orf56	1.24483	3.60733	3.88742	0.00110537
CDHR5	1.24136	1.83582	3.02898	0.00730598
FLJ40330	1.24134	1.36507	2.43069	0.0259229
ANKS6	1.23569	2.81761	2.85904	0.0105382
ENG	1.23479	3.48158	2.50991	0.0220145
CEACAM1	1.23118	1.15343	2.5339	0.0209452
SPIN3	1.22995	2.31131	2.81386	0.0116075
OLFML2B	1.22113	4.31768	2.38909	0.0282275
RCN3	1.22062	1.55415	3.87924	0.00112557
FAM20A	1.21277	0.893565	2.57159	0.0193637
PPIEL	1.20967	4.12878	2.49596	0.0226598
SCARF2	1.20843	0.972849	3.40819	0.00318809
FLJ13197	1.20084	3.52723	2.86343	0.0104395
PLCG1	1.1968	4.12851	2.56074	0.0198069
VASN	1.19158	1.92174	2.99768	0.00781818
BACH2	1.19046	3.43905	2.98139	0.00809849
STRC	1.18633	1.11215	2.63291	0.0170303
KCNA3	1.18425	2.90563	2.36858	0.0294332
OSBPL10	1.18229	3.21597	2.43032	0.0259426
LIN7A	1.17953	4.26041	3.0221	0.00741566
BMP8A	1.17566	3.49265	2.67825	0.0154798
C19orf35	1.17417	4.09104	2.39578	0.0278447
PDE4B	1.16863	4.74627	2.88347	0.0100002
ZC3H12B	1.16611	2.95385	3.28903	0.00414271
ABLIM1	1.1609	4.28885	2.46177	0.0243178
MUC5B	1.15116	1.48876	2.97587	0.00819567
MAN1C1	1.14871	0.795907	2.1831	0.0427253
ALPK3	1.14801	1.55182	3.59928	0.00209119
NFKBIZ	1.14643	6.97336	4.24785	0.000498549
SLC14A1	1.14454	3.88217	2.59672	0.0183728
LRRC4B	1.13735	1.05021	2.65757	0.0161694
BZRAP1	1.13705	9.10912	2.56849	0.0194893
C9orf131	1.13578	2.91864	3.51942	0.00249466
CHCHD6	1.12911	0.932839	2.17504	0.0434123
NR4A2	1.12906	5.63847	2.29277	0.0343182
CD40	1.12487	1.47202	2.1207	0.0483154
TMSB15B	1.12093	1.982	3.28601	0.00417021
PLCH2	1.11669	1.07308	2.18098	0.0429051
RIN2	1.11445	2.48826	3.11852	0.00601427
CRB2	1.10205	2.12742	2.408	0.0271571
CD8A	1.10075	3.2884	2.29539	0.0341379
TMPRSS9	1.09187	2.43448	2.55807	0.0199175
PCBP4	1.08592	3.74836	2.43338	0.02578
ASPRV1	1.08461	1.37057	3.32783	0.00380441
NEURL	1.08245	1.21971	2.63935	0.0168013
TRPM2	1.07833	5.28204	2.76233	0.0129544
LHFPL4	1.07768	1.08342	2.80454	0.0118406
ELF3	1.07127	1.25561	2.80961	0.0117131
POU6F1	1.07025	3.83828	2.86314	0.0104459
KANK3	1.06799	0.979511	2.7697	0.0127531
P2RY10	1.06385	1.89037	2.23176	0.0387851
EPHA1	1.05639	2.01522	2.35741	0.0301097
MERTK	1.05609	4.30396	3.37013	0.00346662
ALDH3A2	1.0511	4.57807	3.03999	0.00713359
IRF1	1.04841	5.97497	2.56873	0.0194796
ZBTB20	1.04744	3.38925	3.74024	0.00153104
PHLDA1	1.0464	4.38152	2.64008	0.0167757
LOC100133161	1.04569	2.71504	2.62284	0.0173942
C17orf69	1.04067	0.952456	2.34088	0.0311377
DENND5B	1.04031	3.56281	2.46554	0.0241292
NID2	1.03482	1.38737	2.49238	0.022828
CAMK2D	1.03452	1.76581	2.38795	0.0282936
RFX8	1.03327	6.69563	2.45748	0.0245336
LOC145474	1.03288	0.993786	2.53372	0.0209531
HTR2B	1.02457	0.785809	2.56762	0.0195249
FLJ14107	1.02386	1.76747	2.57232	0.0193342
LTBP3	1.0237	4.90957	2.91878	0.0092692
CDYL2	1.02315	2.84472	2.39834	0.0276992
PRKCH	1.02235	3.89187	2.27729	0.035404
PYGM	1.01977	1.98406	3.05706	0.00687418
CD27	1.00804	2.43687	2.15141	0.0454861
NKPD1	1.00601	1.61891	2.37122	0.0292751
GTF2IRD2P1	1.0054	3.25524	3.28964	0.0041372
FGFR1	1.00513	7.45988	2.98414	0.00805054
CELF6	1.00402	3.63954	2.61817	0.0175656
PGAM2	1.00235	1.78624	3.16847	0.00539359
HSN2	1.0015	2.76486	2.34862	0.0306524
ARL5B	1.00148	5.34561	3.1051	0.00619261
PLAUR	0.995088	6.09338	2.63936	0.0168011
LOC284837	0.98838	3.3898	2.6266	0.0172574
TCF7	0.971101	4.72664	2.14005	0.0465147
RASGRP1	0.967226	3.53335	2.11812	0.0485603
CTSK	0.961838	3.01844	4.0934	0.000700935
ERP27	0.960139	2.6236	2.98958	0.00795637
SESN3	0.959522	4.04449	2.81113	0.0116754
MN1	0.955593	1.1499	2.56889	0.0194733
C1orf175	0.952285	5.41456	2.24657	0.0376539
RXFP4	0.951561	2.44739	2.12753	0.047673
SIGLEC10	0.950078	3.7849	2.85489	0.0106322
PLIN4	0.949994	3.8496	2.91052	0.00943557
NEB	0.949404	1.65616	3.11874	0.0060114
TTN	0.946182	6.76647	2.99634	0.00784087
MCTP1	0.938574	4.24766	2.3914	0.028095
PLEKHG6	0.936427	1.76165	2.29453	0.0341966
TMC8	0.936224	6.23992	2.69317	0.0149998
MYH7B	0.933869	1.66364	3.03465	0.00721661
INADL	0.932604	3.71495	2.14841	0.0457552
LSR	0.928212	1.03923	2.3532	0.0303685
ETV5	0.921173	1.78308	2.2374	0.0383503
MFSD4	0.919051	1.52761	2.74441	0.0134572
ARNTL	0.917505	2.0267	2.2984	0.033931
CSRNP1	0.91352	6.37025	3.34326	0.0036776
MGC57346	0.913242	2.68994	2.88716	0.00992118
MXRA8	0.911591	1.65918	2.2987	0.0339103
GPR35	0.910061	1.43658	2.22591	0.0392401
FLJ13224	0.905526	1.09535	2.25956	0.0366873
PCNXL2	0.89485	2.43596	2.47632	0.0235985
ULK2	0.892253	2.53966	2.45071	0.024878
GLB1L	0.891687	1.96936	2.1152	0.0488393
EXOC6B	0.891124	1.65977	2.25884	0.0367402
RORA	0.890107	4.04954	2.14799	0.0457933
LRIG1	0.889612	2.53501	3.33037	0.00378324
FOXO1	0.888402	3.62637	2.23755	0.0383392
COL23A1	0.888107	6.34919	2.8794	0.0100879
LRRC3	0.887798	1.35852	2.26993	0.0359314
GATS	0.887666	3.80442	3.65645	0.00184289
IER2	0.886545	7.60651	3.44754	0.00292336
REC8	0.885891	3.87522	3.46953	0.00278499
EID3	0.883491	2.49959	2.4024	0.02747
LOC80154	0.881402	2.78302	2.38386	0.0285306
LOC388152	0.878568	2.20499	2.44712	0.0250624
CCNL1	0.874804	8.83109	4.84372	0.000135706
ZNF469	0.872568	3.96768	2.31901	0.0325481
FOSL2	0.871397	7.32446	2.35672	0.0301521
FCGRT	0.870181	6.32086	3.26533	0.00436376
PNPLA7	0.868289	4.6027	2.95232	0.00862303
TTYH1	0.865106	1.53552	2.53084	0.0210787
ZBTB37	0.865033	2.84877	2.43459	0.0257162
LOC541473	0.859072	2.01026	2.2052	0.0408925
ARHGAP4	0.857744	4.6851	2.248	0.0375467
SDHAP3	0.852974	1.28211	2.20297	0.0410736
DNAJC18	0.85149	3.19882	2.72515	0.0140184
NR1D2	0.851359	4.37555	2.48788	0.0230418
GPR18	0.848558	2.27025	2.13285	0.0471777
ETS1	0.846644	5.87733	2.1571	0.0449785
RGPD6	0.846215	5.18381	2.63504	0.0169542
ARAP2	0.84175	4.99647	3.42072	0.0031013
VPS13A	0.840649	7.03614	2.85993	0.0105181
TAGLN	0.84048	3.74654	4.28585	0.00045854
FLJ40292	0.839578	2.4321	2.40492	0.0273291
RFX3	0.837233	3.06759	2.74908	0.0133246
ANKRD35	0.832991	2.77696	2.12325	0.0480744
GAA	0.831078	5.7193	2.19418	0.0417975
DGKG	0.827007	6.47995	2.88758	0.00991234
MAGI3	0.824274	3.606	3.83326	0.00124615
GRK5	0.822599	1.92674	2.47129	0.0238449
VSIG10L	0.818751	1.0684	2.26039	0.0366261
FAIM	0.815377	4.60849	2.93272	0.00899528
PRO0628	0.814174	2.58329	2.12014	0.048369
PRDM11	0.811676	1.94438	2.54835	0.0203248
RBPMS	0.807209	1.98182	2.80767	0.0117618
SPRN	0.803928	3.68665	2.99038	0.00794258
KIF21B	0.80276	5.63332	2.463	0.0242559
RAB11FIP4	0.802257	2.52812	2.15988	0.0447327
ZNF460	0.799753	5.81143	2.48492	0.0231832
SPRY2	0.797987	5.79136	2.81161	0.0116633
LMTK2	0.793709	4.63763	3.3691	0.00347447
NAV1	0.790882	5.59011	2.50637	0.0221764
RNF43	0.788042	4.27244	2.5742	0.0192585
UCKL1AS	0.785657	3.59589	3.09112	0.00638387
C19orf76	0.783755	3.20455	2.24313	0.0379136
COL18A1	0.77692	3.8391	2.636	0.01692
CNTNAP1	0.776639	1.46209	2.2011	0.0412271
TENC1	0.773999	3.40554	3.14629	0.00566116
GTF2IRD2	0.773747	4.17577	2.69502	0.0149412
C3orf35	0.769358	1.06449	2.47801	0.0235162
PIWIL4	0.762964	6.05162	2.67551	0.0155696
JUNB	0.761038	7.49298	2.68007	0.0154205
SLC4A8	0.754854	2.84745	2.33779	0.0313333
ARMC5	0.750711	6.90727	3.07141	0.0066633
RAB43	0.748415	3.35089	2.78798	0.0122662
ERN1	0.738798	4.64103	2.53835	0.0207524
MASP2	0.733602	4.14122	2.47453	0.023686
GVIN1	0.733371	4.85994	2.39752	0.0277457
USP53	0.730579	4.17633	2.21001	0.0405026
SIPA1L1	0.72708	5.41665	2.6104	0.0178541
TULP4	0.726055	4.61027	2.68414	0.0152887
PLEKHB1	0.725509	1.67459	2.30013	0.0338128
UNCX	0.724605	3.26256	2.46522	0.024145
HLA-E	0.724526	8.19195	3.2387	0.00462592
GPR3	0.721333	1.64052	2.32338	0.0322616
STAG3L3	0.718786	7.19859	2.84298	0.0109069
TMC6	0.718448	5.63258	2.28387	0.0349387
PTGER2	0.715311	4.82969	2.55385	0.0200933
FAM135A	0.708715	4.30186	3.55596	0.0023013
NOTCH2	0.706684	6.90824	2.57629	0.0191745
C1QTNF6	0.703754	2.10334	2.22189	0.0395564
CCNT1	0.702931	5.06522	2.74833	0.0133457
ETV3	0.69751	3.95919	2.26364	0.0363882
KLHL11	0.693386	3.51391	2.46092	0.0243604
CLK1	0.692842	7.532	3.7298	0.00156681
FLOT1	0.690384	3.52687	2.12495	0.0479143
SLC4A7	0.684083	4.21937	2.39438	0.0279241
TTC18	0.682938	2.30762	2.48664	0.0231008
IDUA	0.682032	4.95854	2.3968	0.0277864
MYLK4	0.679257	2.73205	2.21629	0.0399999
GRIN3A	0.679094	1.93946	2.29657	0.0340564
IQSEC1	0.676636	6.26114	3	0.00777917
MCL1	0.672607	9.95834	2.95238	0.00862205
KCNJ14	0.671692	2.92005	2.51572	0.0217509
FAM69A	0.668125	1.94683	2.23974	0.0381714
ATXN1	0.665631	6.53564	3.09178	0.00637469
H6PD	0.664599	6.7549	2.33854	0.0312859
COLQ	0.664437	2.59106	2.38218	0.0286286
SMAD7	0.657277	2.57969	2.28694	0.0347237
C10orf12	0.655843	4.22313	2.39101	0.0281173
MCTP2	0.651134	6.90533	3.10027	0.00625804
TLE3	0.649819	5.95683	2.46889	0.023963
SLC24A3	0.648195	5.78532	2.34273	0.0310212
FLJ42627	0.643789	4.27113	2.8569	0.0105867
LOC143188	0.638486	2.99822	2.88728	0.00991866
SLC26A1	0.637487	3.05532	2.41943	0.0265284
MEF2D	0.63747	6.99495	2.8337	0.0111256
BRWD3	0.633266	5.42109	3.54528	0.00235621
JMJD6	0.624881	5.5024	4.28954	0.000454822
NTNG2	0.622601	8.37293	2.39226	0.0280454
JUND	0.62115	7.67004	2.52559	0.0213101
TTC21A	0.620773	3.03834	2.46255	0.0242783
ZNF628	0.618755	4.16006	2.27632	0.0354735
OSBPL5	0.617738	7.6129	2.62653	0.01726
LOC100132287	0.616894	6.28361	3.13642	0.00578419
IPMK	0.615322	2.36578	2.46866	0.0239748
IFRD1	0.614515	5.47462	2.81787	0.0115083
FXN	0.612105	4.42182	2.27017	0.0359145
PGCP	0.611761	3.9993	2.30779	0.0332946
BRAF	0.608752	4.45743	2.78546	0.0123322
TRERF1	0.605566	7.72358	2.8738	0.0102099
ARHGAP12	0.605162	5.05906	2.59807	0.018321
RRP12	0.598426	5.73561	2.33533	0.0314903
C5orf41	0.59735	5.92962	4.08991	0.000706366
RIT1	0.596935	5.21071	3.81519	0.001297
DGCR11	0.592414	2.69656	2.17141	0.0437251
B9D2	0.591182	2.21862	2.13896	0.0466144
LOC100133331	0.590617	5.48546	2.68362	0.0153054
ING3	0.589179	4.45539	2.85811	0.0105592
EFCAB4B	0.587776	4.19504	2.1344	0.0470339
HIPK2	0.58658	7.18351	2.36284	0.0297793
PPP1R15B	0.584233	7.51509	3.06046	0.00682366
PMS2L11	0.579924	2.4117	2.15012	0.0456017
ZNF219	0.579907	5.08766	2.30456	0.0335124
KIAA0355	0.575541	4.52742	2.25807	0.036797
PFKFB3	0.575366	5.71704	2.7443	0.0134603
RASA3	0.574622	5.16829	2.70438	0.0146486
DDX3X	0.571603	9.30825	2.79237	0.012152
RASSF1	0.570701	7.19124	3.55912	0.00228529
PI4KAP1	0.570558	6.63233	2.25926	0.0367091
ZNF8	0.570045	4.88143	2.29565	0.0341197
SBDS	0.569852	5.03064	2.60445	0.0180781
ACOT11	0.567518	5.02334	2.13437	0.0470364
REL	0.566769	4.61026	2.47397	0.0237132
KLHL36	0.563036	4.20329	2.44817	0.0250084
TTBK2	0.561728	5.16933	2.32201	0.0323509
DHRSX	0.561626	4.58655	3.6946	0.00169373
ZNF394	0.560975	6.21522	3.54587	0.00235313
FAM160B1	0.551685	6.4077	3.79439	0.00135811
NCRNA00120	0.549167	3.15027	2.21949	0.0397455
ESRP2	0.546215	4.25447	2.16655	0.0441473
FASTKD5	0.544448	5.30274	2.7976	0.0120171
C10orf11	0.540177	3.52264	2.10596	0.0497299
IRGQ	0.539089	5.95513	4.04205	0.000785162
ARL3	0.537291	4.08621	2.35331	0.0303618
RBM4	0.536284	7.32145	2.45212	0.0248059
FLJ35220	0.532847	2.97486	2.92604	0.00912548
GOLGA6L5	0.529936	3.63139	2.50919	0.0220473
MAP3K2	0.528504	6.17471	2.66534	0.0159072
NCOA2	0.528313	5.63172	2.13911	0.0466004
IGF1R	0.52757	7.32243	3.41166	0.00316384
B3GNTL1	0.526468	5.28805	2.52173	0.0214813
ZC3H12A	0.525796	5.00825	2.32861	0.0319219
ITPR1	0.525648	6.0657	2.5395	0.0207026
HIPK1	0.523515	8.86061	2.58592	0.0187929
LRFN1	0.518974	3.71828	2.10735	0.0495949
KIF13B	0.518333	4.69207	2.38742	0.0283238
LYST	0.51772	10.0477	2.51048	0.0219884
L3MBTL	0.511497	5.22099	2.14326	0.0462218
ATP10D	0.510541	5.57089	2.96029	0.00847614
C7orf60	0.508677	4.53402	2.81228	0.0116467
KPNA5	0.507697	3.08383	2.44887	0.0249721
C1orf55	0.506641	5.91943	2.26185	0.0365187
MOAP1	0.506327	5.435	2.95077	0.00865188
PTPRE	0.500931	6.81648	2.43624	0.025629
HIF1A	0.499907	7.11026	3.36848	0.00347925
ARID1B	0.497423	7.95868	2.47504	0.0236611
PPP1R15A	0.496405	7.76356	2.41297	0.0268819
RLIM	0.495635	7.16924	2.79291	0.0121381
MGAT4A	0.494233	5.62455	2.95201	0.00862889
AMDHD2	0.490777	2.66574	2.32991	0.0318379
ZMYM2	0.490161	7.90629	3.01115	0.0075937
POLR2J4	0.487924	5.66278	2.57553	0.0192049
ZXDB	0.487727	4.89511	3.31847	0.00388345
CEMP1	0.484932	3.22166	2.32455	0.0321852
LPGAT1	0.48411	6.17124	2.67672	0.0155301
DNHD1	0.482512	6.30213	2.41996	0.0265002
SGK269	0.476175	6.3372	2.28106	0.035137
RAPGEF1	0.472669	7.16131	2.8059	0.0118064
PCBP3	0.472397	5.17566	2.36262	0.0297926
INPP4A	0.471769	6.33597	3.85331	0.00119204
ZFAND2A	0.465601	3.14466	2.15939	0.0447754
PHF1	0.462986	5.79266	2.29323	0.0342863
TMEM150A	0.45923	4.31444	2.20236	0.0411239
RAPGEF2	0.45847	5.94653	2.61105	0.0178297
C21orf2	0.458256	5.01097	2.82042	0.0114459
RAPGEF6	0.457354	5.54099	2.17121	0.0437425
AKD1	0.456191	4.808	3.61505	0.00201956
MYH11	0.452013	3.74032	2.28836	0.0346245
TRIO	0.450805	7.1893	2.10378	0.0499423
ZNF787	0.449095	4.7394	2.11195	0.0491503
MKLN1	0.446222	7.06151	2.26317	0.0364222
KTI12	0.445692	4.17442	2.50047	0.0224492
EIF1	0.444443	9.112	2.74275	0.0135047
DHRS12	0.443074	3.38463	2.12118	0.0482698
SIVA1	0.442835	5.97561	2.42802	0.0260655
ELK4	0.442755	5.12827	3.22048	0.00481406
MLLT6	0.437112	7.85019	2.86368	0.0104339
CWC25	0.435462	5.88138	2.9212	0.00922107
TBC1D22A	0.433972	4.50052	2.29246	0.0343401
ZNF800	0.432048	5.86431	2.46666	0.0240739
RICTOR	0.428398	7.24513	2.85105	0.0107201
UCP3	0.426425	2.87578	2.15709	0.0449797
ZNF292	0.425985	7.69937	2.24421	0.0378317
NISCH	0.42452	8.2042	2.16877	0.0439541
FAM53C	0.424049	6.75393	2.71405	0.0143518
SFRS5	0.422092	8.95308	2.46504	0.0241541
COX19	0.422045	5.50382	2.36853	0.0294363
C10orf118	0.421937	4.83983	2.40218	0.0274825
CLK3	0.419469	6.4057	3.6443	0.00189308
FAM199X	0.419349	4.7216	2.21045	0.0404672
ZNF318	0.416663	5.84723	2.26608	0.0362102
POLG2	0.411317	5.00228	2.1511	0.0455135
RASSF5	0.410436	6.49843	2.49045	0.0229198
PIK3CD	0.409391	7.71592	2.55473	0.0200567
ATXN1L	0.409193	6.62857	2.64877	0.016472
BCLAF1	0.408259	8.56957	2.15206	0.0454279
SIAH1	0.407522	5.03369	2.60261	0.0181478
KIF13A	0.402048	5.79907	2.36408	0.0297039
PRKRIP1	0.397953	5.39686	2.14148	0.0463837
KIAA1267	0.394963	7.6659	2.57152	0.0193665
DTNBP1	0.394474	4.54873	2.77542	0.0125988
STAG3L4	0.393686	3.78727	2.17302	0.0435862
LOC100129637	0.392926	4.85336	2.26739	0.0361153
PLCG2	0.391404	6.68439	2.74729	0.0133752
POMT1	0.391084	5.85112	2.54793	0.0203426
AAK1	0.389241	8.36069	2.97722	0.00817182
TSSC4	0.38677	4.21808	2.18565	0.0425102
SERTAD2	0.38106	7.64552	2.32441	0.0321943
CD244	0.378218	5.93316	2.12776	0.0476515
TAX1BP1	0.37637	7.27573	2.28296	0.0350031
MED13L	0.372545	8.68643	2.10545	0.0497794
CBX4	0.370948	6.07533	2.36704	0.0295257
C16orf72	0.37025	5.52159	2.96121	0.0084593
PLD1	0.369597	6.52935	2.34754	0.0307199
NDEL1	0.365026	6.1463	2.81791	0.0115075
GZF1	0.364856	5.33805	3.33233	0.00376699
UBL3	0.364708	4.65162	2.44489	0.0251774
AKAP8	0.364468	5.99069	3.01734	0.00749244
DDX5	0.364001	9.93855	2.7119	0.0144171
CLPTM1L	0.360561	6.21734	3.02721	0.00733394
EIF2C1	0.35973	6.72728	2.20431	0.0409645
CHIC2	0.359237	4.12143	2.51265	0.0218896
NSUN5	0.35756	4.57138	2.18225	0.0427971
SNX30	0.357283	5.71757	2.17297	0.0435907
NXF1	0.355035	7.91706	2.34493	0.030883
KIAA1109	0.353308	7.16335	2.19923	0.0413799
LRRC37B	0.344211	5.66368	2.17766	0.0431882
MTMR3	0.344053	7.27726	2.68831	0.0151547
KLHDC4	0.342445	4.54134	2.27506	0.0355629
MAML1	0.34085	7.0902	2.51827	0.0216362
EXOC3	0.339079	6.16796	2.56508	0.0196285
SF1	0.334044	8.7459	2.56551	0.019611
43896	0.331197	8.13394	2.62005	0.0174962
RUFY3	0.327637	6.38962	2.21422	0.0401649
CERK	0.32495	6.92428	2.53301	0.0209838
FCHSD2	0.324687	6.94758	2.61012	0.0178645
IRAK1	0.319373	6.18307	2.38362	0.0285446
ANKH	0.31813	6.11738	2.14628	0.0459474
RBL2	0.309117	7.53982	2.30928	0.0331946
ATF4	0.306112	8.97272	2.29343	0.0342725
STAT5B	0.303309	7.83754	2.44564	0.0251386
TRAK1	0.292743	6.82233	2.37698	0.0289337
PHKA2	0.292141	6.32959	2.43542	0.0256724
PPM1A	0.284291	6.75823	2.36007	0.0299474
PMPCA	0.279867	5.98969	2.20341	0.0410384
MLL5	0.27419	8.15601	2.30476	0.0334984
C14orf43	0.254671	7.13498	2.13293	0.0471694
KDM4C	0.250395	5.80037	2.11853	0.0485213
CLINT1	0.239183	8.19724	2.10621	0.0497055

## Sheet: GO_H3K4me3_ATRA_488
GO biological process complete	Homo sapiens - REFLIST (20595)	upload_1 (479)	upload_1 (expected)	upload_1 (over/under)	upload_1 (fold Enrichment)	upload_1 (raw P-value)	upload_1 (FDR)
response to stimulus (GO:0050896)	8496	263	197.6	+	1.33	2.89e-09	4.56e-05
biological regulation (GO:0065007)	12576	351	292.49	+	1.2	3.18e-08	0.000125
anatomical structure morphogenesis (GO:0009653)	2134	90	49.63	+	1.81	4.54e-08	0.000143
tube development (GO:0035295)	840	48	19.54	+	2.46	2.82e-08	0.000148
regulation of multicellular organismal process (GO:0051239)	2647	107	61.56	+	1.74	1.96e-08	0.000155
cellular response to stimulus (GO:0051716)	6770	215	157.46	+	1.37	7.51e-08	0.000169
cellular response to organic substance (GO:0071310)	2331	95	54.21	+	1.75	9.35e-08	0.000184
cellular response to chemical stimulus (GO:0070887)	2899	112	67.43	+	1.66	7.05e-08	0.000185
regulation of developmental process (GO:0050793)	2441	98	56.77	+	1.73	1.13e-07	0.000198
multicellular organismal process (GO:0032501)	6908	216	160.67	+	1.34	2.56e-07	0.000403
multicellular organism development (GO:0007275)	4875	164	113.38	+	1.45	3.02e-07	0.000433
signal transduction (GO:0007165)	5138	170	119.5	+	1.42	3.8e-07	0.000499
positive regulation of phosphate metabolic process (GO:0045937)	990	50	23.03	+	2.17	5.77e-07	0.00065
positive regulation of phosphorus metabolic process (GO:0010562)	990	50	23.03	+	2.17	5.77e-07	0.0007
anatomical structure development (GO:0048856)	5264	172	122.43	+	1.4	7.97e-07	0.000786
regulation of cellular process (GO:0050794)	11308	317	263	+	1.21	7.73e-07	0.000813
locomotion (GO:0040011)	1336	61	31.07	+	1.96	9.4e-07	0.000824
cell motility (GO:0048870)	1100	53	25.58	+	2.07	1.15e-06	0.000825
response to organic substance (GO:0010033)	2996	110	69.68	+	1.58	1.22e-06	0.000836
developmental process (GO:0032502)	5733	184	133.34	+	1.38	9.16e-07	0.00085
localization of cell (GO:0051674)	1100	53	25.58	+	2.07	1.15e-06	0.000865
regulation of anatomical structure morphogenesis (GO:0022603)	955	48	22.21	+	2.16	1.14e-06	0.000902
signaling (GO:0023052)	5485	177	127.57	+	1.39	1.11e-06	0.000924
regulation of biological process (GO:0050789)	11860	328	275.84	+	1.19	1.66e-06	0.00109
positive regulation of cellular process (GO:0048522)	5657	180	131.57	+	1.37	2.36e-06	0.00149
positive regulation of locomotion (GO:0040017)	558	33	12.98	+	2.54	3.26e-06	0.00177
regulation of phosphorus metabolic process (GO:0051174)	1613	68	37.52	+	1.81	3.2e-06	0.0018
regulation of phosphate metabolic process (GO:0019220)	1613	68	37.52	+	1.81	3.2e-06	0.00187
cell migration (GO:0016477)	962	47	22.37	+	2.1	3.56e-06	0.00187
regulation of catalytic activity (GO:0050790)	2518	95	58.56	+	1.62	3.1e-06	0.00188
embryo development (GO:0009790)	971	47	22.58	+	2.08	4.15e-06	0.00204
morphogenesis of a branching structure (GO:0001763)	165	16	3.84	+	4.17	4.07e-06	0.00207
cell communication (GO:0007154)	5572	176	129.59	+	1.36	4.65e-06	0.00215
response to chemical (GO:0042221)	4370	145	101.64	+	1.43	4.59e-06	0.00219
cell surface receptor signaling pathway (GO:0007166)	2487	93	57.84	+	1.61	5.53e-06	0.00242
regulation of multicellular organismal development (GO:2000026)	1318	58	30.65	+	1.89	5.42e-06	0.00244
positive regulation of phosphorylation (GO:0042327)	914	45	21.26	+	2.12	6.01e-06	0.00256
anatomical structure formation involved in morphogenesis (GO:0048646)	869	43	20.21	+	2.13	6.47e-06	0.00268
circulatory system development (GO:0072359)	852	42	19.82	+	2.12	9.16e-06	0.00283
regulation of locomotion (GO:0040012)	990	47	23.03	+	2.04	8.15e-06	0.00286
positive regulation of signaling (GO:0023056)	1721	70	40.03	+	1.75	9.08e-06	0.00286
morphogenesis of a branching epithelium (GO:0061138)	156	15	3.63	+	4.13	8.91e-06	0.00287
extracellular structure organization (GO:0043062)	383	25	8.91	+	2.81	8.02e-06	0.00287
cell development (GO:0048468)	1615	67	37.56	+	1.78	7.31e-06	0.00288
system development (GO:0048731)	4275	141	99.43	+	1.42	8.8e-06	0.00289
regulation of metabolic process (GO:0019222)	6854	207	159.41	+	1.3	7.89e-06	0.0029
cartilage development (GO:0051216)	154	15	3.58	+	4.19	7.73e-06	0.0029
external encapsulating structure organization (GO:0045229)	385	25	8.95	+	2.79	8.72e-06	0.00293
cell differentiation (GO:0030154)	3512	121	81.68	+	1.48	7.23e-06	0.00293
extracellular matrix organization (GO:0030198)	382	25	8.88	+	2.81	7.68e-06	0.00296
tube morphogenesis (GO:0035239)	644	35	14.98	+	2.34	8.67e-06	0.00297
positive regulation of cell motility (GO:2000147)	543	31	12.63	+	2.45	1.04e-05	0.00315
positive regulation of signal transduction (GO:0009967)	1552	64	36.1	+	1.77	1.2e-05	0.00344
positive regulation of protein phosphorylation (GO:0001934)	829	41	19.28	+	2.13	1.16e-05	0.00345
positive regulation of biological process (GO:0048518)	6245	191	145.25	+	1.32	1.19e-05	0.00348
positive regulation of cell communication (GO:0010647)	1715	69	39.89	+	1.73	1.31e-05	0.00369
regulation of molecular function (GO:0065009)	3180	111	73.96	+	1.5	1.34e-05	0.0037
movement of cell or subcellular component (GO:0006928)	1588	65	36.93	+	1.76	1.42e-05	0.00386
cellular developmental process (GO:0048869)	3565	121	82.92	+	1.46	1.45e-05	0.00388
positive regulation of cellular component movement (GO:0051272)	556	31	12.93	+	2.4	1.48e-05	0.0039
regulation of protein phosphorylation (GO:0001932)	1212	53	28.19	+	1.88	1.57e-05	0.00392
positive regulation of metabolic process (GO:0009893)	3720	125	86.52	+	1.44	1.54e-05	0.00393
regulation of signaling (GO:0023051)	3459	118	80.45	+	1.47	1.53e-05	0.00395
regulation of cell communication (GO:0010646)	3424	117	79.64	+	1.47	1.81e-05	0.00446
detection of chemical stimulus involved in sensory perception (GO:0050907)	486	0	11.3	-	< 0.01	1.97e-05	0.00478
tissue development (GO:0009888)	1731	69	40.26	+	1.71	2.07e-05	0.00494
positive regulation of developmental process (GO:0051094)	1259	54	29.28	+	1.84	2.21e-05	0.00519
response to external stimulus (GO:0009605)	2508	91	58.33	+	1.56	2.24e-05	0.00521
regulation of response to stimulus (GO:0048583)	4242	138	98.66	+	1.4	2.36e-05	0.00533
regulation of signal transduction (GO:0009966)	3049	106	70.91	+	1.49	2.35e-05	0.00537
biological_process (GO:0008150)	17849	445	415.13	+	1.07	2.77e-05	0.00599
positive regulation of cell migration (GO:0030335)	518	29	12.05	+	2.41	2.71e-05	0.00602
Unclassified (UNCLASSIFIED)	2746	34	63.87	-	0.53	2.77e-05	0.00607
regulation of interleukin-6 production (GO:0032675)	134	13	3.12	+	4.17	3.22e-05	0.00686
animal organ development (GO:0048513)	3186	109	74.1	+	1.47	3.32e-05	0.00698
regulation of phosphorylation (GO:0042325)	1402	58	32.61	+	1.78	3.47e-05	0.00721
connective tissue development (GO:0061448)	202	16	4.7	+	3.41	4.18e-05	0.00856
positive regulation of protein modification process (GO:0031401)	1062	47	24.7	+	1.9	4.28e-05	0.00866
embryo development ending in birth or egg hatching (GO:0009792)	620	32	14.42	+	2.22	4.59e-05	0.00917
vasculature development (GO:0001944)	511	28	11.88	+	2.36	5.12e-05	0.0101
regulation of biological quality (GO:0065008)	4007	130	93.2	+	1.39	5.62e-05	0.0109
response to stress (GO:0006950)	3633	120	84.5	+	1.42	6.24e-05	0.0117
chordate embryonic development (GO:0043009)	601	31	13.98	+	2.22	6.21e-05	0.0118
blood vessel development (GO:0001568)	488	27	11.35	+	2.38	6.19e-05	0.0119
regulation of cell motility (GO:2000145)	947	43	22.03	+	1.95	6.52e-05	0.0119
detection of chemical stimulus involved in sensory perception of smell (GO:0050911)	441	0	10.26	-	< 0.01	6.51e-05	0.0121
nervous system development (GO:0007399)	2189	80	50.91	+	1.57	6.98e-05	0.0127
positive regulation of intracellular signal transduction (GO:1902533)	1019	45	23.7	+	1.9	7.44e-05	0.0133
immune system process (GO:0002376)	2849	98	66.26	+	1.48	7.97e-05	0.0141
positive regulation of cellular metabolic process (GO:0031325)	3239	109	75.33	+	1.45	8.21e-05	0.0144
cellular response to organic cyclic compound (GO:0071407)	500	27	11.63	+	2.32	8.66e-05	0.015
skeletal system development (GO:0001501)	471	26	10.95	+	2.37	8.84e-05	0.0152
positive regulation of multicellular organismal process (GO:0051240)	1386	56	32.24	+	1.74	0.000103	0.0171
negative regulation of multicellular organismal process (GO:0051241)	1002	44	23.3	+	1.89	0.000102	0.0172
positive regulation of molecular function (GO:0044093)	1767	67	41.1	+	1.63	0.000105	0.0172
regulation of primary metabolic process (GO:0080090)	5895	177	137.11	+	1.29	0.000101	0.0172
regulation of intracellular signal transduction (GO:1902531)	1776	67	41.31	+	1.62	0.000112	0.0182
negative regulation of biological process (GO:0048519)	5544	168	128.94	+	1.3	0.000114	0.0182
positive regulation of kinase activity (GO:0033674)	609	31	14.16	+	2.19	0.000114	0.0183
tissue morphogenesis (GO:0048729)	532	28	12.37	+	2.26	0.000123	0.0194
neurogenesis (GO:0022008)	1369	55	31.84	+	1.73	0.000138	0.0215
intracellular signal transduction (GO:0035556)	1676	64	38.98	+	1.64	0.00014	0.0216
detection of chemical stimulus (GO:0009593)	522	1	12.14	-	0.08	0.000141	0.0217
negative regulation of interleukin-6 production (GO:0032715)	44	7	1.02	+	6.84	0.000146	0.0222
regulation of response to external stimulus (GO:0032101)	1182	49	27.49	+	1.78	0.000153	0.0227
morphogenesis of an epithelium (GO:0002009)	430	24	10	+	2.4	0.000152	0.0229
regulation of extracellular matrix organization (GO:1903053)	45	7	1.05	+	6.69	0.000166	0.0244
defense response (GO:0006952)	1416	56	32.93	+	1.7	0.000175	0.0256
regulation of cellular metabolic process (GO:0031323)	6110	181	142.11	+	1.27	0.00018	0.026
reproductive process (GO:0022414)	1433	56	33.33	+	1.68	0.000196	0.0276
positive regulation of cytokine production (GO:0001819)	440	24	10.23	+	2.35	0.000196	0.0278
positive regulation of I-kappaB kinase/NF-kappaB signaling (GO:0043123)	185	14	4.3	+	3.25	0.000194	0.0279
reproduction (GO:0000003)	1436	56	33.4	+	1.68	0.000202	0.0279
gland development (GO:0048732)	409	23	9.51	+	2.42	0.0002	0.0279
cellular process (GO:0009987)	15487	395	360.2	+	1.1	0.000206	0.0283
regulation of cytokine production (GO:0001817)	707	33	16.44	+	2.01	0.000229	0.0308
negative regulation of cellular process (GO:0048523)	4912	150	114.24	+	1.31	0.000228	0.0311
regulation of body fluid levels (GO:0050878)	494	26	11.49	+	2.26	0.000237	0.0317
regulation of apoptotic process (GO:0042981)	1479	57	34.4	+	1.66	0.000244	0.0323
regulation of cell migration (GO:0030334)	885	39	20.58	+	1.89	0.000248	0.0326
positive regulation of catalytic activity (GO:0043085)	1415	55	32.91	+	1.67	0.000258	0.0337
positive regulation of protein kinase activity (GO:0045860)	535	27	12.44	+	2.17	0.000263	0.0339
cellular response to endogenous stimulus (GO:0071495)	1146	47	26.65	+	1.76	0.000273	0.035
regulation of cellular component movement (GO:0051270)	1026	43	23.86	+	1.8	0.000296	0.0377
regulation of I-kappaB kinase/NF-kappaB signaling (GO:0043122)	243	16	5.65	+	2.83	0.000309	0.0387
positive regulation of transferase activity (GO:0051347)	688	32	16	+	2	0.000308	0.0389
epithelium development (GO:0060429)	1097	45	25.51	+	1.76	0.000317	0.0394
negative regulation of response to stimulus (GO:0048585)	1805	66	41.98	+	1.57	0.000326	0.0401
cell morphogenesis (GO:0000902)	711	33	16.54	+	2	0.000362	0.0442
appendage development (GO:0048736)	175	13	4.07	+	3.19	0.000385	0.046
positive regulation of smooth muscle cell chemotaxis (GO:0071673)	4	3	0.09	+	32.25	0.000382	0.0463
limb development (GO:0060173)	175	13	4.07	+	3.19	0.000385	0.0463
animal organ morphogenesis (GO:0009887)	945	40	21.98	+	1.82	0.000399	0.0469
cellular response to cytokine stimulus (GO:0071345)	1008	42	23.44	+	1.79	0.000398	0.0472
stem cell differentiation (GO:0048863)	153	12	3.56	+	3.37	0.000406	0.0474
regulation of bone remodeling (GO:0046850)	53	7	1.23	+	5.68	0.000409	0.0475
response to organic cyclic compound (GO:0014070)	886	38	20.61	+	1.84	0.000414	0.0477
reproductive structure development (GO:0048608)	408	22	9.49	+	2.32	0.00042	0.048

## Sheet: GO_MLL5_High_APL
GO biological process complete	Homo sapiens - REFLIST (20595)	upload_1 (460)	upload_1 (expected)	upload_1 (over/under)	upload_1 (fold Enrichment)	upload_1 (raw P-value)	upload_1 (FDR)
multicellular organism development (GO:0007275)	4875	169	108.89	+	1.55	6.29e-10	9.92e-06
intracellular signal transduction (GO:0035556)	1676	77	37.43	+	2.06	3.36e-09	1.33e-05
regulation of multicellular organismal process (GO:0051239)	2647	107	59.12	+	1.81	1.75e-09	1.38e-05
system development (GO:0048731)	4275	150	95.48	+	1.57	5.39e-09	1.7e-05
developmental process (GO:0032502)	5733	188	128.05	+	1.47	3.33e-09	1.75e-05
regulation of biological quality (GO:0065008)	4007	141	89.5	+	1.58	1.44e-08	3.25e-05
anatomical structure development (GO:0048856)	5264	174	117.57	+	1.48	1.24e-08	3.25e-05
positive regulation of biological process (GO:0048518)	6245	196	139.49	+	1.41	3.78e-08	6.62e-05
positive regulation of cellular process (GO:0048522)	5657	182	126.35	+	1.44	3.57e-08	7.05e-05
external encapsulating structure organization (GO:0045229)	385	28	8.6	+	3.26	1.39e-07	0.000115
extracellular structure organization (GO:0043062)	383	28	8.55	+	3.27	1.25e-07	0.000116
extracellular matrix organization (GO:0030198)	382	28	8.53	+	3.28	1.19e-07	0.000118
regulation of developmental process (GO:0050793)	2441	95	54.52	+	1.74	1.35e-07	0.000119
cell differentiation (GO:0030154)	3512	125	78.44	+	1.59	9.13e-08	0.00012
biological regulation (GO:0065007)	12576	336	280.89	+	1.2	1.15e-07	0.000121
cellular developmental process (GO:0048869)	3565	126	79.63	+	1.58	1.1e-07	0.000124
regulation of biological process (GO:0050789)	11860	321	264.9	+	1.21	1.04e-07	0.000127
signal transduction (GO:0007165)	5138	167	114.76	+	1.46	8.88e-08	0.000127
signaling (GO:0023052)	5485	176	122.51	+	1.44	8.86e-08	0.00014
positive regulation of multicellular organismal process (GO:0051240)	1386	63	30.96	+	2.04	1.84e-07	0.000145
regulation of response to stimulus (GO:0048583)	4242	143	94.75	+	1.51	1.98e-07	0.000148
regulation of cellular process (GO:0050794)	11308	308	252.57	+	1.22	2.14e-07	0.000154
cell communication (GO:0007154)	5572	176	124.45	+	1.41	2.49e-07	0.000171
regulation of cell communication (GO:0010646)	3424	121	76.48	+	1.58	2.71e-07	0.000178
regulation of metabolic process (GO:0019222)	6854	207	153.09	+	1.35	3.09e-07	0.000195
regulation of cellular metabolic process (GO:0031323)	6110	188	136.47	+	1.38	5.2e-07	0.000316
regulation of cell differentiation (GO:0045595)	1576	67	35.2	+	1.9	6.33e-07	0.000357
regulation of signal transduction (GO:0009966)	3049	109	68.1	+	1.6	6.3e-07	0.000368
regulation of multicellular organismal development (GO:2000026)	1318	59	29.44	+	2	7.58e-07	0.000412
regulation of signaling (GO:0023051)	3459	120	77.26	+	1.55	8.23e-07	0.000433
regulation of gene expression (GO:0010468)	4880	156	109	+	1.43	1.02e-06	0.000521
positive regulation of gene expression (GO:0010628)	2381	90	53.18	+	1.69	1.06e-06	0.000522
regulation of primary metabolic process (GO:0080090)	5895	181	131.67	+	1.37	1.17e-06	0.000559
positive regulation of metabolic process (GO:0009893)	3720	126	83.09	+	1.52	1.23e-06	0.000571
regulation of intracellular signal transduction (GO:1902531)	1776	72	39.67	+	1.82	1.54e-06	0.000692
lymphocyte activation (GO:0046649)	391	26	8.73	+	2.98	1.88e-06	0.000761
regulation of macromolecule metabolic process (GO:0060255)	6308	190	140.89	+	1.35	1.88e-06	0.00078
positive regulation of developmental process (GO:0051094)	1259	56	28.12	+	1.99	1.98e-06	0.000782
homeostatic process (GO:0042592)	1660	68	37.08	+	1.83	1.84e-06	0.000786
cellular response to stimulus (GO:0051716)	6770	201	151.21	+	1.33	1.79e-06	0.000786
positive regulation of cellular metabolic process (GO:0031325)	3239	112	72.34	+	1.55	2.22e-06	0.000856
T cell differentiation (GO:0030217)	145	15	3.24	+	4.63	2.44e-06	0.000916
enzyme linked receptor protein signaling pathway (GO:0007167)	726	38	16.22	+	2.34	2.96e-06	0.00109
regulation of small GTPase mediated signal transduction (GO:0051056)	327	23	7.3	+	3.15	3.1e-06	0.00111
regulation of nitrogen compound metabolic process (GO:0051171)	5692	174	127.13	+	1.37	3.36e-06	0.00118
animal organ development (GO:0048513)	3186	110	71.16	+	1.55	3.53e-06	0.00119
cell surface receptor signaling pathway (GO:0007166)	2487	91	55.55	+	1.64	3.47e-06	0.00119
cellular response to organic substance (GO:0071310)	2331	86	52.06	+	1.65	5.38e-06	0.00177
positive regulation of response to stimulus (GO:0048584)	2278	84	50.88	+	1.65	6.3e-06	0.00203
positive regulation of macromolecule metabolic process (GO:0010604)	3432	115	76.66	+	1.5	6.97e-06	0.0022
lymphocyte differentiation (GO:0030098)	248	19	5.54	+	3.43	7.24e-06	0.00224
regulation of cell migration (GO:0030334)	885	42	19.77	+	2.12	8.56e-06	0.0026
sensory perception of chemical stimulus (GO:0007606)	542	0	12.11	-	< 0.01	8.9e-06	0.0026
nervous system development (GO:0007399)	2189	81	48.89	+	1.66	8.82e-06	0.00263
alpha-beta T cell activation (GO:0046631)	70	10	1.56	+	6.4	9.43e-06	0.00271
leukocyte differentiation (GO:0002521)	353	23	7.88	+	2.92	1.01e-05	0.00283
negative regulation of biological process (GO:0048519)	5544	167	123.83	+	1.35	1.3e-05	0.00311
protein phosphorylation (GO:0006468)	685	35	15.3	+	2.29	1.13e-05	0.00313
positive regulation of signaling (GO:0023056)	1721	67	38.44	+	1.74	1.33e-05	0.00313
multicellular organismal process (GO:0032501)	6908	200	154.29	+	1.3	1.35e-05	0.00314
chemical homeostasis (GO:0048878)	1125	49	25.13	+	1.95	1.29e-05	0.00314
alpha-beta T cell differentiation (GO:0046632)	57	9	1.27	+	7.07	1.29e-05	0.00317
positive regulation of catalytic activity (GO:0043085)	1415	58	31.6	+	1.84	1.17e-05	0.00318
positive regulation of signal transduction (GO:0009967)	1552	62	34.66	+	1.79	1.21e-05	0.00319
positive regulation of cell communication (GO:0010647)	1715	67	38.31	+	1.75	1.27e-05	0.00319
positive regulation of intracellular signal transduction (GO:1902533)	1019	46	22.76	+	2.02	1.2e-05	0.0032
positive regulation of cell differentiation (GO:0045597)	827	40	18.47	+	2.17	1.27e-05	0.00324
response to stimulus (GO:0050896)	8496	237	189.76	+	1.25	1.26e-05	0.00326
cellular process (GO:0009987)	15487	385	345.91	+	1.11	1.46e-05	0.00333
mononuclear cell differentiation (GO:1903131)	287	20	6.41	+	3.12	1.54e-05	0.00347
regulation of cell motility (GO:2000145)	947	43	21.15	+	2.03	1.79e-05	0.00397
T cell activation (GO:0042110)	242	18	5.41	+	3.33	1.82e-05	0.00399
neurogenesis (GO:0022008)	1369	56	30.58	+	1.83	1.95e-05	0.0041
positive regulation of protein serine/threonine kinase activity (GO:0071902)	317	21	7.08	+	2.97	1.93e-05	0.00412
cellular response to chemical stimulus (GO:0070887)	2899	99	64.75	+	1.53	1.92e-05	0.00415
positive regulation of nitrogen compound metabolic process (GO:0051173)	3059	103	68.32	+	1.51	2.18e-05	0.00453
cellular response to endogenous stimulus (GO:0071495)	1146	49	25.6	+	1.91	2.3e-05	0.00472
response to organic substance (GO:0010033)	2996	101	66.92	+	1.51	2.52e-05	0.00509
biological_process (GO:0008150)	17849	428	398.67	+	1.07	2.6e-05	0.00512
Unclassified (UNCLASSIFIED)	2746	32	61.33	-	0.52	2.6e-05	0.00518
positive regulation of cell motility (GO:2000147)	543	29	12.13	+	2.39	2.92e-05	0.00569
phosphorylation (GO:0016310)	1023	45	22.85	+	1.97	3.36e-05	0.00645
positive regulation of cell migration (GO:0030335)	518	28	11.57	+	2.42	3.47e-05	0.00652
regulation of cellular component movement (GO:0051270)	1026	45	22.92	+	1.96	3.43e-05	0.00652
anatomical structure morphogenesis (GO:0009653)	2134	77	47.66	+	1.62	4.02e-05	0.00746
negative regulation of cellular process (GO:0048523)	4912	149	109.71	+	1.36	4.19e-05	0.0076
positive regulation of cellular component movement (GO:0051272)	556	29	12.42	+	2.34	4.18e-05	0.00767
positive regulation of locomotion (GO:0040017)	558	29	12.46	+	2.33	4.42e-05	0.00793
movement of cell or subcellular component (GO:0006928)	1588	61	35.47	+	1.72	4.76e-05	0.00834
detection of chemical stimulus involved in sensory perception (GO:0050907)	486	0	10.86	-	< 0.01	4.74e-05	0.0084
generation of neurons (GO:0048699)	1249	51	27.9	+	1.83	4.95e-05	0.00858
response to growth factor (GO:0070848)	532	28	11.88	+	2.36	5.01e-05	0.00859
regulation of RNA metabolic process (GO:0051252)	3738	119	83.49	+	1.43	5.35e-05	0.00888
cellular response to growth factor stimulus (GO:0071363)	503	27	11.23	+	2.4	5.33e-05	0.00894
positive regulation of molecular function (GO:0044093)	1767	66	39.47	+	1.67	5.28e-05	0.00895
epithelial cell development (GO:0002064)	193	15	4.31	+	3.48	5.65e-05	0.00928
regulation of locomotion (GO:0040012)	990	43	22.11	+	1.94	6.59e-05	0.0107
sensory perception of smell (GO:0007608)	468	0	10.45	-	< 0.01	6.99e-05	0.0112
regulation of Ras protein signal transduction (GO:0046578)	198	15	4.42	+	3.39	7.4e-05	0.0118
hemopoiesis (GO:0030097)	572	29	12.78	+	2.27	8.52e-05	0.0134
regulation of cellular component organization (GO:0051128)	2363	82	52.78	+	1.55	8.68e-05	0.0136
positive regulation of kinase activity (GO:0033674)	609	30	13.6	+	2.21	8.82e-05	0.0136
positive regulation of vasculature development (GO:1904018)	156	13	3.48	+	3.73	9.13e-05	0.0137
tissue development (GO:0009888)	1731	64	38.66	+	1.66	9.28e-05	0.0138
positive regulation of angiogenesis (GO:0045766)	156	13	3.48	+	3.73	9.13e-05	0.0138
regulation of protein serine/threonine kinase activity (GO:0071900)	492	26	10.99	+	2.37	9.05e-05	0.0139
detection of stimulus involved in sensory perception (GO:0050906)	554	1	12.37	-	0.08	9.49e-05	0.014
detection of chemical stimulus involved in sensory perception of smell (GO:0050911)	441	0	9.85	-	< 0.01	9.66e-05	0.0141
positive regulation of phosphate metabolic process (GO:0045937)	990	42	22.11	+	1.9	0.000109	0.0157
positive regulation of phosphorus metabolic process (GO:0010562)	990	42	22.11	+	1.9	0.000109	0.0158
positive regulation of RNA metabolic process (GO:0051254)	1719	63	38.39	+	1.64	0.000129	0.0183
cellular chemical homeostasis (GO:0055082)	750	34	16.75	+	2.03	0.00015	0.0212
regulation of cytokine production (GO:0001817)	707	33	15.79	+	2.09	0.000152	0.0213
positive regulation of phosphorylation (GO:0042327)	914	39	20.41	+	1.91	0.000161	0.022
regulation of cellular biosynthetic process (GO:0031326)	4113	126	91.87	+	1.37	0.00016	0.0221
positive regulation of RNA biosynthetic process (GO:1902680)	1624	60	36.27	+	1.65	0.000168	0.0224
positive regulation of transcription, DNA-templated (GO:0045893)	1623	60	36.25	+	1.66	0.000167	0.0225
metal ion homeostasis (GO:0055065)	622	30	13.89	+	2.16	0.00017	0.0225
positive regulation of nucleic acid-templated transcription (GO:1903508)	1623	60	36.25	+	1.66	0.000167	0.0227
regulation of biosynthetic process (GO:0009889)	4197	128	93.74	+	1.37	0.000179	0.0235
positive regulation of axonogenesis (GO:0050772)	83	9	1.85	+	4.85	0.000183	0.0239
animal organ morphogenesis (GO:0009887)	945	40	21.11	+	1.9	0.000187	0.024
regulation of cell death (GO:0010941)	1654	61	36.94	+	1.65	0.000187	0.0241
protein autophosphorylation (GO:0046777)	193	14	4.31	+	3.25	0.000195	0.0246
positive regulation of transcription by RNA polymerase II (GO:0045944)	1207	48	26.96	+	1.78	0.000195	0.0248
detection of chemical stimulus (GO:0009593)	522	1	11.66	-	0.09	0.000203	0.0252
intrinsic apoptotic signaling pathway (GO:0097193)	147	12	3.28	+	3.65	0.000202	0.0252
cell activation (GO:0001775)	1084	44	24.21	+	1.82	0.00021	0.0259
regulation of RNA splicing (GO:0043484)	149	12	3.33	+	3.61	0.000227	0.0277
regulation of protein kinase activity (GO:0045859)	799	35	17.85	+	1.96	0.000236	0.0286
positive regulation of epithelial cell migration (GO:0010634)	150	12	3.35	+	3.58	0.00024	0.0289
phosphate-containing compound metabolic process (GO:0006796)	1907	67	42.59	+	1.57	0.000259	0.0294
cation homeostasis (GO:0055080)	706	32	15.77	+	2.03	0.000259	0.0296
peptidyl-tyrosine phosphorylation (GO:0018108)	151	12	3.37	+	3.56	0.000254	0.0297
cellular metal ion homeostasis (GO:0006875)	556	27	12.42	+	2.17	0.000253	0.0297
vesicle cytoskeletal trafficking (GO:0099518)	68	8	1.52	+	5.27	0.000251	0.0298
positive regulation of MAPK cascade (GO:0043410)	521	26	11.64	+	2.23	0.000259	0.0298
regulation of phosphorylation (GO:0042325)	1402	53	31.31	+	1.69	0.000257	0.0298
regulation of cellular macromolecule biosynthetic process (GO:2000112)	3921	120	87.58	+	1.37	0.00025	0.0299
calcium ion homeostasis (GO:0055074)	440	23	9.83	+	2.34	0.000273	0.0301
positive regulation of cytokine production (GO:0001819)	440	23	9.83	+	2.34	0.000273	0.0303
cellular response to transforming growth factor beta stimulus (GO:0071560)	152	12	3.39	+	3.53	0.000269	0.0303
Ras protein signal transduction (GO:0007265)	176	13	3.93	+	3.31	0.000278	0.0304
phosphorus metabolic process (GO:0006793)	1934	68	43.2	+	1.57	0.000272	0.0304
regulation of nucleobase-containing compound metabolic process (GO:0019219)	4007	122	89.5	+	1.36	0.00028	0.0305
negative regulation of multicellular organismal process (GO:0051241)	1002	41	22.38	+	1.83	0.000289	0.0312
hematopoietic or lymphoid organ development (GO:0048534)	619	29	13.83	+	2.1	0.000295	0.0316
inorganic ion homeostasis (GO:0098771)	717	32	16.01	+	2	0.000307	0.0318
positive regulation of hydrolase activity (GO:0051345)	776	34	17.33	+	1.96	0.000306	0.032
regulation of programmed cell death (GO:0043067)	1517	56	33.88	+	1.65	0.000302	0.032
peptidyl-tyrosine modification (GO:0018212)	154	12	3.44	+	3.49	0.0003	0.032
regulation of localization (GO:0032879)	2734	89	61.07	+	1.46	0.000306	0.0321
cell development (GO:0048468)	1615	59	36.07	+	1.64	0.000317	0.0323
positive regulation of GTPase activity (GO:0043547)	413	22	9.22	+	2.38	0.000316	0.0323
regulation of protein phosphorylation (GO:0001932)	1212	47	27.07	+	1.74	0.000314	0.0324
positive regulation of protein kinase activity (GO:0045860)	535	26	11.95	+	2.18	0.000335	0.0328
regulation of macromolecule biosynthetic process (GO:0010556)	3952	120	88.27	+	1.36	0.000333	0.0328
regulation of nucleic acid-templated transcription (GO:1903506)	3465	108	77.39	+	1.4	0.000327	0.0328
positive regulation of biosynthetic process (GO:0009891)	1991	69	44.47	+	1.55	0.000331	0.0328
positive regulation of cell death (GO:0010942)	627	29	14	+	2.07	0.000338	0.0329
regulation of transcription, DNA-templated (GO:0006355)	3464	108	77.37	+	1.4	0.000326	0.033
regulation of RNA biosynthetic process (GO:2001141)	3470	108	77.5	+	1.39	0.000331	0.033
regulation of kinase activity (GO:0043549)	910	38	20.33	+	1.87	0.000355	0.0341
regulation of protein modification process (GO:0031399)	1636	59	36.54	+	1.61	0.000353	0.0342
positive regulation of transferase activity (GO:0051347)	688	31	15.37	+	2.02	0.000361	0.0345
regulation of axonogenesis (GO:0050770)	158	12	3.53	+	3.4	0.000373	0.035
regulation of transcription by RNA polymerase II (GO:0006357)	2586	85	57.76	+	1.47	0.000372	0.0352
regulation of epithelial to mesenchymal transition (GO:0010717)	92	9	2.05	+	4.38	0.000371	0.0352
positive regulation of macromolecule biosynthetic process (GO:0010557)	1854	65	41.41	+	1.57	0.000394	0.0363
response to endogenous stimulus (GO:0009719)	1416	53	31.63	+	1.68	0.00039	0.0364
response to transforming growth factor beta (GO:0071559)	159	12	3.55	+	3.38	0.000394	0.0365
positive regulation of cellular biosynthetic process (GO:0031328)	1957	68	43.71	+	1.56	0.000399	0.0366
regulation of MAPK cascade (GO:0043408)	696	31	15.55	+	1.99	0.000406	0.037
regulation of catalytic activity (GO:0050790)	2518	83	56.24	+	1.48	0.000419	0.038
regulation of phosphorus metabolic process (GO:0051174)	1613	58	36.03	+	1.61	0.000447	0.0389
immune system development (GO:0002520)	656	30	14.65	+	2.05	0.000432	0.039
small GTPase mediated signal transduction (GO:0007264)	262	16	5.85	+	2.73	0.000438	0.039
regulation of phosphate metabolic process (GO:0019220)	1613	58	36.03	+	1.61	0.000447	0.0391
cellular calcium ion homeostasis (GO:0006874)	427	22	9.54	+	2.31	0.000438	0.0392
positive regulation of protein modification process (GO:0031401)	1062	42	23.72	+	1.77	0.000445	0.0392
positive regulation of nucleobase-containing compound metabolic process (GO:0045935)	1892	66	42.26	+	1.56	0.000443	0.0393
ion homeostasis (GO:0050801)	765	33	17.09	+	1.93	0.000464	0.0402
cellular homeostasis (GO:0019725)	889	37	19.86	+	1.86	0.000472	0.0406
regulation of anatomical structure morphogenesis (GO:0022603)	955	39	21.33	+	1.83	0.000483	0.0414
regulation of hydrolase activity (GO:0051336)	1307	49	29.19	+	1.68	0.000505	0.043
divalent inorganic cation homeostasis (GO:0072507)	483	24	10.79	+	2.22	0.000509	0.0432
regulation of apoptotic process (GO:0042981)	1479	54	33.03	+	1.63	0.000516	0.0435
cell motility (GO:0048870)	1100	43	24.57	+	1.75	0.00053	0.0442
localization of cell (GO:0051674)	1100	43	24.57	+	1.75	0.00053	0.0444
positive regulation of Ras protein signal transduction (GO:0046579)	77	8	1.72	+	4.65	0.00054	0.0448
response to oxygen-containing compound (GO:1901700)	1584	57	35.38	+	1.61	0.00055	0.0454
locomotion (GO:0040011)	1336	50	29.84	+	1.68	0.000555	0.0456
regulation of GTPase activity (GO:0043087)	490	24	10.94	+	2.19	0.000566	0.0463
CD4-positive, alpha-beta T cell differentiation (GO:0043367)	42	6	0.94	+	6.4	0.000594	0.0483
cellular cation homeostasis (GO:0030003)	637	29	14.23	+	2.04	0.000601	0.0486

## Sheet: Overlap_GO_groups
GO_BP terms
response to stimulus
biological regulation
anatomical structure morphogenesis
regulation of multicellular organismal process
cellular response to stimulus
cellular response to organic substance
cellular response to chemical stimulus
regulation of developmental process
multicellular organismal process
multicellular organism development
signal transduction
positive regulation of phosphate metabolic process
positive regulation of phosphorus metabolic process
anatomical structure development
regulation of cellular process
locomotion
cell motility
response to organic substance
developmental process
localization of cell
regulation of anatomical structure morphogenesis
signaling
regulation of biological process
positive regulation of cellular process
positive regulation of locomotion
regulation of phosphorus metabolic process
regulation of phosphate metabolic process
regulation of catalytic activity
cell communication
cell surface receptor signaling pathway
regulation of multicellular organismal development
positive regulation of phosphorylation
regulation of locomotion
positive regulation of signaling
extracellular structure organization
cell development
system development
regulation of metabolic process
external encapsulating structure organization
cell differentiation
extracellular matrix organization
positive regulation of cell motility
positive regulation of signal transduction
positive regulation of biological process
positive regulation of cell communication
movement of cell or subcellular component
cellular developmental process
positive regulation of cellular component movement
regulation of protein phosphorylation
positive regulation of metabolic process
regulation of signaling
regulation of cell communication
detection of chemical stimulus involved in sensory perception
tissue development
positive regulation of developmental process
regulation of response to stimulus
regulation of signal transduction
biological_process
positive regulation of cell migration
Unclassified
animal organ development
regulation of phosphorylation
positive regulation of protein modification process
regulation of biological quality
regulation of cell motility
detection of chemical stimulus involved in sensory perception of smell
nervous system development
positive regulation of intracellular signal transduction
positive regulation of cellular metabolic process
positive regulation of multicellular organismal process
negative regulation of multicellular organismal process
positive regulation of molecular function
regulation of primary metabolic process
regulation of intracellular signal transduction
negative regulation of biological process
positive regulation of kinase activity
neurogenesis
intracellular signal transduction
detection of chemical stimulus
regulation of cellular metabolic process
positive regulation of cytokine production
cellular process
regulation of cytokine production
negative regulation of cellular process
regulation of apoptotic process
regulation of cell migration
positive regulation of catalytic activity
positive regulation of protein kinase activity
cellular response to endogenous stimulus
regulation of cellular component movement
positive regulation of transferase activity
animal organ morphogenesis
